# Supplementary material for: Genome-Wide Identification and Evolutionary Analysis of Gossypium Tubby-Like Protein (TLP) Gene Family and Expression Analyses During Salt and Drought Stress
Source: Front Plant Sci. 2021 Jul 21;12:667929. doi: 10.3389/fpls.2021.667929 (PMC8335595; doi:10.3389/fpls.2021.667929)
Supplement: Supplementary Table 1 — Reciprocal blast of cotton and A. thaliana TLP proteins. [file Table_1.xlsx]

## Sheet: Sheet1
Table S1. Reciprocal Blast of Cotton and Arabidopsis TLP proteins
Query id	Subject id	% identity	alignment length	mismatches	gap openings	query start	query end	subject start	subject end	e-value	bit score		Query id	Subject id	% identity	alignment length	mismatches	gap openings	query start	query end	subject start	subject end	e-value	bit score
GaTLP2.1	AtTLP2	63.768	414	129	6	1	414	1	393	0	527		AtTLP2	GaTLP2.1	63.768	414	129	6	1	393	1	414	0	527
GaTLP2.2	AtTLP2	62.019	416	122	9	1	403	1	393	0	506		AtTLP2	GaTLP2.2	62.019	416	122	9	1	393	1	403	0	506
GaTLP2.3	AtTLP2	60.317	378	123	9	1	375	1	354	1.76e-161	450		AtTLP2	GaTLP2.3	60.317	378	123	9	1	354	1	375	1.64e-160	450
GaTLP2.4	AtTLP2	50.935	214	77	5	9	197	183	393	1.47e-65	197		AtTLP2	GaTLP2.4	50.935	214	77	5	183	393	9	197	2.8e-64	197
GaTLP6.1	AtTLP6	61.421	394	128	8	15	393	29	413	8.82e-167	464		AtTLP6	GaTLP6.1	61.421	394	128	8	29	413	15	393	8.46e-169	471
GaTLP6.2	AtTLP6	62.44	418	123	9	8	407	12	413	3.33e-178	493		AtTLP6	GaTLP6.2	62.44	418	123	9	12	413	8	407	1.75e-179	499
GaTLP6.3	AtTLP6	63.366	404	112	7	25	423	41	413	1.17e-172	480		AtTLP6	GaTLP6.3	62.654	407	110	8	41	413	25	423	2.04e-171	479
GaTLP7.1	AtTLP7	66.492	382	94	3	11	366	6	379	0	511		AtTLP7	GaTLP7.1	72.024	336	68	2	44	379	57	366	0	506
GaTLP7.2	AtTLP7	68.638	389	97	6	11	389	6	379	0	529		AtTLP7	GaTLP7.2	73.314	341	81	4	40	379	58	389	0	514
GaTLP8	AtTLP8	61.93	373	133	6	50	417	30	398	9.67e-165	459		AtTLP8	GaTLP8	61.93	373	133	6	30	398	50	417	8.76e-164	459
GaTLP11	AtTLP3	82.843	408	66	3	1	405	1	407	0	691		AtTLP3	GaTLP11	82.843	408	66	3	1	407	1	405	0	714
GaTLP12.1	AtTLP3	59.49	353	133	3	1	343	55	407	9.67e-152	423		AtTLP3	GaTLP12.1	59.49	353	133	3	55	407	1	343	7e-153	429
GaTLP12.2	AtTLP3	65.013	383	117	5	7	376	29	407	0	502		AtTLP3	GaTLP12.2	65.535	383	115	6	29	407	7	376	0	508
GaTLP12.3	AtTLP3	66.324	389	119	3	7	393	29	407	0	527		AtTLP3	GaTLP12.3	66.067	389	120	2	29	407	7	393	0	543
GaTLP12.4	AtTLP3	68.478	276	84	2	1	273	55	330	1.59e-132	372		AtTLP3	GaTLP12.4	68.478	276	84	2	55	330	1	273	3.02e-140	394
GaTLP12.5	AtTLP3	77.941	68	14	1	1	68	341	407	5.16e-32	104		AtTLP3	GaTLP12.5	77.941	68	14	1	341	407	1	68	4.23e-30	103
GaTLP5.1	AtTLP1	70.588	459	96	11	1	424	1	455	0	617		AtTLP1	GaTLP5.1	72.967	455	92	11	1	455	1	424	0	637
GaTLP5.2	AtTLP10	72.584	445	98	8	1	421	1	445	0	614		AtTLP10	GaTLP5.2	73.034	445	96	8	1	445	1	421	0	637
GaTLP5.3	AtTLP10	74.607	445	93	9	1	425	1	445	0	617		AtTLP10	GaTLP5.3	74.944	447	88	10	1	445	1	425	0	635
GbTLP2A.1	AtTLP2	63.285	414	126	7	1	409	1	393	0	527		AtTLP2	GbTLP2A.1	63.285	414	126	7	1	393	1	409	0	527
GbTLP2A.2	AtTLP2	63.527	414	130	6	1	414	1	393	0	525		AtTLP2	GbTLP2A.2	63.527	414	130	6	1	393	1	414	0	525
GbTLP2A.3	AtTLP2	62.99	408	124	9	2	406	10	393	0	513		AtTLP2	GbTLP2A.3	62.99	408	124	9	10	393	2	406	0	513
GbTLP2D.1	AtTLP2	64.32	412	125	8	1	409	1	393	0	534		AtTLP2	GbTLP2D.1	64.32	412	125	8	1	393	1	409	0	534
GbTLP2D.2	AtTLP2	63.527	414	130	6	1	414	1	393	0	527		AtTLP2	GbTLP2D.2	63.527	414	130	6	1	393	1	414	0	527
GbTLP2D.3	AtTLP2	63.789	417	124	9	4	417	1	393	0	530		AtTLP2	GbTLP2D.3	63.789	417	124	9	1	393	4	417	0	530
GbTLP6A.1	AtTLP6	61.929	394	126	8	31	409	29	413	4.56e-169	470		AtTLP6	GbTLP6A.1	61.929	394	126	8	29	413	31	409	2.18e-171	479
GbTLP6A.2	AtTLP6	62.019	416	124	9	8	405	12	411	5.13e-176	488		AtTLP6	GbTLP6A.2	62.019	416	124	9	12	411	8	405	3.09e-177	494
GbTLP6A.3	AtTLP6	64.16	399	109	7	95	488	41	410	3.46e-170	477		AtTLP6	GbTLP6A.3	63.184	402	108	8	41	410	95	488	1.32e-168	475
GbTLP6D.1	AtTLP6	60.957	397	130	8	29	409	26	413	1.79e-166	464		AtTLP6	GbTLP6D.1	60.957	397	130	8	26	413	29	409	1.42e-168	472
GbTLP6D.2	AtTLP6	61.538	416	125	10	8	404	12	411	6.27e-172	478		AtTLP6	GbTLP6D.2	61.538	416	125	10	12	411	8	404	9.27e-173	483
GbTLP6D.3	AtTLP6	63.235	408	111	8	21	420	37	413	1.07e-172	480		AtTLP6	GbTLP6D.3	63.235	408	111	8	37	413	21	420	6.37e-172	481
GbTLP7A.1	AtTLP7	72.329	365	84	5	32	387	23	379	0	519		AtTLP7	GbTLP7A.1	75.148	338	74	3	43	379	59	387	0	518
GbTLP7A.2	AtTLP7	67.801	382	107	3	11	384	6	379	0	517		AtTLP7	GbTLP7A.2	73.214	336	82	2	44	379	57	384	0	514
GbTLP7A.3	AtTLP7	68.38	389	98	6	11	389	6	379	0	528		AtTLP7	GbTLP7A.3	73.021	341	82	4	40	379	58	389	0	513
GbTLP7D.1	AtTLP7	68.274	394	96	5	11	395	6	379	0	521		AtTLP7	GbTLP7D.1	75.444	338	73	3	43	379	67	395	0	521
GbTLP7D.2	AtTLP7	67.801	382	107	5	11	384	6	379	0	515		AtTLP7	GbTLP7D.2	72.917	336	83	3	44	379	57	384	0	511
GbTLP7D.3	AtTLP7	68.286	391	95	6	11	389	6	379	0	525		AtTLP7	GbTLP7D.3	73.977	342	79	4	39	379	57	389	0	522
GbTLP8A.1	AtTLP8	62.735	373	130	6	50	417	30	398	7.27e-166	462		AtTLP8	GbTLP8A.1	62.735	373	130	6	30	398	50	417	6.59e-165	462
GbTLP8A.2	AtTLP8	62.198	373	132	6	50	417	30	398	2.88e-165	461		AtTLP8	GbTLP8A.2	62.198	373	132	6	30	398	50	417	2.61e-164	461
GbTLP5A.1	AtTLP1	67.974	459	82	10	1	398	1	455	0	591		AtTLP1	GbTLP5A.1	70.989	455	75	12	1	455	1	398	0	612
GbTLP5A.2	AtTLP10	72.584	445	98	8	1	421	1	445	0	614		AtTLP10	GbTLP5A.2	73.034	445	96	8	1	445	1	421	0	637
GbTLP5A.3	AtTLP10	74.607	445	93	9	1	425	1	445	0	616		AtTLP10	GbTLP5A.3	74.607	445	93	9	1	445	1	425	0	637
GbTLP5D.1	AtTLP1	70.806	459	95	11	1	424	1	455	0	619		AtTLP1	GbTLP5D.1	73.187	455	91	11	1	455	1	424	0	638
GbTLP5D.2	AtTLP10	72.809	445	97	8	1	421	1	445	0	617		AtTLP10	GbTLP5A.2	73.034	445	96	8	1	445	1	421	0	637
GbTLP5D.3	AtTLP10	74.382	445	94	8	1	425	1	445	0	612		AtTLP10	GbTLP5A.3	74.607	445	93	9	1	445	1	425	0	637
GbTLP11A	AtTLP3	82.843	408	66	3	1	405	1	407	0	691		AtTLP3	GbTLP11A	82.843	408	66	3	1	407	1	405	0	714
GbTLP11D	AtTLP3	83.824	408	62	3	1	405	1	407	0	697		AtTLP3	GbTLP11D	83.824	408	62	3	1	407	1	405	0	721
GbTLP12A.1	AtTLP3	57.732	388	145	6	7	384	29	407	1.41e-155	435		AtTLP3	GbTLP12A.1	57.732	388	145	6	29	407	7	384	6.82e-157	441
GbTLP12A.2	AtTLP3	66.327	294	85	4	7	287	115	407	1.54e-140	392		AtTLP3	GbTLP12A.2	67.007	294	83	5	115	407	7	287	1.11e-141	398
GbTLP12A.3	AtTLP3	65.81	389	121	3	7	393	29	407	0	523		AtTLP3	GbTLP12A.3	65.553	389	122	2	29	407	7	393	0	538
GbTLP12D.1	AtTLP3	57.584	389	145	4	7	385	29	407	4.82e-158	441		AtTLP3	GbTLP12D.1	57.584	389	145	4	29	407	7	385	1.7e-159	447
GbTLP12D.2	AtTLP3	64.752	383	118	5	7	376	29	407	0	500		AtTLP3	GbTLP12D.2	65.274	383	116	6	29	407	7	376	0	506
GbTLP12D.3	AtTLP3	65.553	389	122	2	7	393	29	407	0	522		AtTLP3	GbTLP12D.3	65.553	389	122	2	29	407	7	393	0	538
GhTLP2A.1	AtTLP2	56.835	417	122	10	1	383	1	393	2.34e-160	446		AtTLP2	GhTLP2A.1	56.835	417	122	10	1	393	1	383	2.29e-159	446
GhTLP2A.2	AtTLP2	63.527	414	130	6	1	414	1	393	0	525		AtTLP2	GhTLP2A.2	63.527	414	130	6	1	393	1	414	0	525
GhTLP2A.3	AtTLP2	61.519	395	124	9	8	393	18	393	2.61e-171	474		AtTLP2	GhTLP2A.3	61.519	395	124	9	18	393	8	393	2.48e-170	474
GhTLP2D.1	AtTLP2	62.371	388	130	6	26	413	22	393	1.65e-174	484		AtTLP2	GhTLP2D.1	62.371	388	130	6	22	393	26	413	1.49e-173	484
GhTLP2D.2	AtTLP2	63.768	414	129	6	1	414	1	393	0	529		AtTLP2	GhTLP2D.2	63.768	414	129	6	1	393	1	414	0	529
GhTLP2D.3	AtTLP2	63.789	417	124	9	4	417	1	393	0	530		AtTLP2	GhTLP2D.3	63.789	417	124	9	1	393	4	417	0	530
GhTLP6A.1	AtTLP6	60.914	394	127	9	31	406	29	413	9.6e-165	459		AtTLP2	GhTLP6A.1	55.037	407	152	9	1	393	17	406	6.04e-149	421
GhTLP6A.2	AtTLP6	62.201	418	124	9	8	407	12	413	1.89e-177	491		AtTLP2	GhTLP6A.2	54.306	418	155	5	1	393	1	407	8.32e-156	438
GhTLP6A.3	AtTLP6	64.631	393	111	7	25	412	41	410	1.61e-170	474		AtTLP2	GhTLP6A.3	53.365	416	166	7	1	391	1	413	2.62e-144	409
GhTLP6D.1	AtTLP6	61.209	397	129	8	34	414	26	413	2.25e-167	466		AtTLP2	GhTLP6D.1	56.14	399	138	9	17	393	31	414	3.65e-148	419
GhTLP6D.2	AtTLP6	62.201	418	123	10	8	406	12	413	8.74e-175	485		AtTLP2	GhTLP6D.2	60.446	359	131	4	43	393	51	406	2.95e-154	434
GhTLP6D.3	AtTLP6	64.02	403	107	8	120	514	41	413	2.66e-172	483		AtTLP2	GhTLP6D.3	53.081	422	166	7	1	393	96	514	1.62e-144	414
GhTLP7A.1	AtTLP7	68.338	379	107	4	11	381	6	379	0	513		AtTLP7	GhTLP7A.1	73.214	336	82	2	44	379	54	381	0	514
GhTLP7A.2	AtTLP7	68.638	389	97	6	11	389	6	379	0	529		AtTLP7	GhTLP7A.2	73.314	341	81	4	40	379	58	389	0	514
GhTLP7D.1	AtTLP7	64.467	394	97	6	11	381	6	379	3.28e-174	481		AtTLP7	GhTLP7D.1	71.006	338	74	4	43	379	67	381	7.54e-172	478
GhTLP7D.2	AtTLP7	67.801	382	106	6	11	383	6	379	0	511		AtTLP7	GhTLP7D.2	72.917	336	82	4	44	379	57	383	0	506
GhTLP7D.3	AtTLP7	67.866	389	96	6	11	387	6	377	0	516		AtTLP7	GhTLP7D.3	73.529	340	80	4	39	377	57	387	0	513
GhTLP8A	AtTLP8	62.198	373	132	6	50	417	30	398	3.82e-165	460		AtTLP8	GhTLP8A	62.198	373	132	6	30	398	50	417	3.46e-164	460
GhTLP8D	AtTLP8	62.735	373	130	6	50	417	30	398	7.27e-166	462		AtTLP8	GhTLP8D	62.735	373	130	6	30	398	50	417	6.59e-165	462
GhTLP5A.1	AtTLP10	72.135	445	99	9	1	420	1	445	0	606		AtTLP10	GhTLP5A.1	72.584	445	97	9	1	445	1	420	0	629
GhTLP5A.2	AtTLP10	74.607	445	93	9	1	425	1	445	0	615		AtTLP10	GhTLP5A.2	74.607	445	93	9	1	445	1	425	0	637
GhTLP5D.1	AtTLP1	70.806	459	95	11	1	424	1	455	0	619		AtTLP1	GhTLP5D.1	73.187	455	91	11	1	455	1	424	0	638
GhTLP5D.2	AtTLP10	72.809	445	97	8	1	421	1	445	0	618		AtTLP10	GhTLP5D.2	73.258	445	95	8	1	445	1	421	0	642
GhTLP5D.3	AtTLP10	74.607	445	93	8	1	425	1	445	0	617		AtTLP10	GhTLP5D.3	74.607	445	93	8	1	445	1	425	0	649
GhTLP11A	AtTLP3	82.166	314	53	2	1	311	94	407	0	523		AtTLP3	GhTLP11A	82.166	314	53	2	94	407	1	311	0	546
GhTLP11D	AtTLP3	83.824	408	62	3	1	405	1	407	0	697		AtTLP3	GhTLP11D	83.824	408	62	3	1	407	1	405	0	721
GhTLP12A.1	AtTLP3	65.013	383	117	5	7	376	29	407	0	499		AtTLP3	GhTLP12A.1	65.535	383	115	6	29	407	7	376	0	505
GhTLP12A.2	AtTLP3	65.81	389	121	3	7	393	29	407	0	523		AtTLP3	GhTLP12A.2	65.553	389	122	2	29	407	7	393	0	538
GhTLP12D.1	AtTLP3	57.252	262	97	3	31	277	146	407	1.8e-100	290		AtTLP3	GhTLP12D.1	57.252	262	97	3	146	407	31	277	1.55e-101	296
GhTLP12D.2	AtTLP3	64.491	383	119	5	7	376	29	407	0	499		AtTLP3	GhTLP12D.2	65.013	383	117	6	29	407	7	376	0	506
GhTLP12D.3	AtTLP3	65.81	389	121	2	7	393	29	407	0	524		AtTLP3	GhTLP12D.3	65.81	389	121	2	29	407	7	393	0	540
GhTLP12D.4	AtTLP3	73.927	303	76	2	1	300	55	357	2.72e-162	449		AtTLP3	GhTLP12D.4	73.927	303	76	2	55	357	1	300	1.78e-170	472
GrTLP2.1	AtTLP2	63.855	415	122	7	1	409	1	393	0	533		AtTLP2	GrTLP2.1	63.855	415	122	7	1	393	1	409	0	533
GrTLP2.2	AtTLP2	63.768	414	129	6	1	414	1	393	0	528		AtTLP2	GrTLP2.2	63.768	414	129	6	1	393	1	414	0	528
GrTLP2.3	AtTLP2	63.07	417	127	9	4	417	1	393	0	520		AtTLP2	GrTLP2.3	63.07	417	127	9	1	393	4	417	0	520
GrTLP5.1	AtTLP5	68.677	431	104	6	1	401	1	430	0	594		AtTLP5	GrTLP5.1	68.677	431	104	6	1	430	1	401	0	594
GrTLP6.1	AtTLP6	61.558	398	128	8	29	410	26	414	1.74e-168	469		AtTLP6	GrTLP6.1	61.558	398	128	8	26	414	29	410	2.79e-170	476
GrTLP6.2	AtTLP6	62.019	416	123	10	8	404	12	411	3.93e-173	481		AtTLP6	GrTLP6.2	62.019	416	123	10	12	411	8	404	1.99e-174	487
GrTLP6.3	AtTLP6	63.325	409	107	8	120	520	41	414	1.99e-172	483		AtTLP6	GrTLP6.3	63.325	409	107	8	41	414	120	520	3.47e-171	483
GrTLP7.1	AtTLP7	68.608	395	95	5	11	396	6	380	0	522		AtTLP7	GrTLP7.1	75.811	339	72	3	43	380	67	396	0	522
GrTLP7.2	AtTLP7	68.407	383	105	5	11	385	6	380	0	519		AtTLP7	GrTLP7.2	73.591	337	81	3	44	380	57	385	0	514
GrTLP7.3	AtTLP7	68.367	392	95	6	11	390	6	380	0	526		AtTLP7	GrTLP7.3	74.052	343	79	4	39	380	57	390	0	522
GrTLP8	AtTLP8	58.514	323	97	6	34	320	68	389	1.97e-128	363		AtTLP8	GrTLP8	58.514	323	97	6	68	389	34	320	2.32e-127	363
GrTLP5.2	AtTLP10	72.87	446	97	8	1	422	1	446	0	619		AtTLP10	GrTLP5.2	73.318	446	95	8	1	446	1	422	0	642
GrTLP5.3	AtTLP10	74.664	446	93	8	1	426	1	446	0	617		AtTLP10	GrTLP5.3	74.664	446	93	8	1	446	1	426	0	649
GrTLP11	AtTLP3	83.333	408	64	3	1	405	1	407	0	696		AtTLP3	GrTLP11	83.333	408	64	3	1	407	1	405	0	719
GrTLP12.1	AtTLP3	58.505	388	142	6	7	384	29	407	2.85e-159	444		AtTLP3	GrTLP12.1	58.505	388	142	6	29	407	7	384	9.03e-161	451
GrTLP12.2	AtTLP3	64.491	383	119	5	7	376	29	407	0	499		AtTLP3	GrTLP12.2	65.013	383	117	6	29	407	7	376	0	504
GrTLP12.3	AtTLP3	65.553	389	122	2	7	393	29	407	0	522		AtTLP3	GrTLP12.3	65.553	389	122	2	29	407	7	393	0	538
GrTLP12.4	AtTLP3	74.265	408	93	4	1	397	1	407	0	599		AtTLP3	GrTLP12.4	74.265	408	93	4	1	407	1	397	0	622
