# Supplementary material for: Genome-Wide Identification and Evolutionary Analysis of Gossypium Tubby-Like Protein (TLP) Gene Family and Expression Analyses During Salt and Drought Stress
Source: Front Plant Sci. 2021 Jul 21;12:667929. doi: 10.3389/fpls.2021.667929 (PMC8335595; doi:10.3389/fpls.2021.667929)
Supplement: Supplementary Table 2 — A list of eudicots plants used for groups 4 and 8 cotton TLP genes (TLP12) phylogenetic analysis. [file Table_2.xlsx]

## Sheet: Sheet1
Table S2. List of eudicots plants used for Group 4 and 8 (cotton TLP12) Analysis
TLP	Gene_ID	Plant Name	Family
TLP	Aqcoe5G249200.1.p	Aquilegia coerulea	Ranunculaceae
TLP	Aqcoe5G249200.2.p	Aquilegia coerulea	Ranunculaceae
TLP	Aqcoe2G309900.1.p	Aquilegia coerulea	Ranunculaceae
TLP	Aqcoe2G309900.2.p	Aquilegia coerulea	Ranunculaceae
TLP	Aqcoe2G309900.3.p	Aquilegia coerulea	Ranunculaceae
TLP	Aqcoe5G072900.1.p	Aquilegia coerulea	Ranunculaceae
TLP	Aqcoe5G188500.1.p	Aquilegia coerulea	Ranunculaceae
TLP	Aqcoe1G223600.1.p	Aquilegia coerulea	Ranunculaceae
TLP	Aqcoe7G259400.1.p	Aquilegia coerulea	Ranunculaceae
TLP	Aqcoe7G259400.2.p	Aquilegia coerulea	Ranunculaceae
TLP	AL4G47490.t1	Arabidopsis lyrata	Brassicaceae
TLP	AL1G40070.t1	Arabidopsis lyrata	Brassicaceae
TLP	AL2G37020.t1	Arabidopsis lyrata	Brassicaceae
TLP	AL1G51740.t1	Arabidopsis lyrata	Brassicaceae
TLP	AL3G51540.t1	Arabidopsis lyrata	Brassicaceae
TLP	AL39U10100.t1	Arabidopsis lyrata	Brassicaceae
TLP	AL1G53410.t1	Arabidopsis lyrata	Brassicaceae
TLP	AL3G17320.t1	Arabidopsis lyrata	Brassicaceae
TLP	AL1G61780.t1	Arabidopsis lyrata	Brassicaceae
TLP	AL6G29960.t1	Arabidopsis lyrata	Brassicaceae
TLP	AL2G14130.t1	Arabidopsis lyrata	Brassicaceae
TLP	AL1G51680.t1	Arabidopsis lyrata	Brassicaceae
TLP	AL1G28230.t1	Arabidopsis lyrata	Brassicaceae
TLP	Bol039210	Brassica oleracea	Brassicaceae
TLP	Bol005319	Brassica oleracea	Brassicaceae
TLP	Bol027596	Brassica oleracea	Brassicaceae
TLP	Bol043281	Brassica oleracea	Brassicaceae
TLP	Bol041500	Brassica oleracea	Brassicaceae
TLP	Bol035113	Brassica oleracea	Brassicaceae
TLP	Bol014649	Brassica oleracea	Brassicaceae
TLP	Bol026708	Brassica oleracea	Brassicaceae
TLP	Bol044905	Brassica oleracea	Brassicaceae
TLP	Bol038194	Brassica oleracea	Brassicaceae
TLP	Brara.I03066.1.p	Brassica rapa	Brassicaceae
TLP	Brara.B02178.1.p	Brassica rapa	Brassicaceae
TLP	Brara.H02097.1.p	Brassica rapa	Brassicaceae
TLP	Brara.H02097.2.p	Brassica rapa	Brassicaceae
TLP	Brara.D02855.1.p	Brassica rapa	Brassicaceae
TLP	Brara.G03475.1.p	Brassica rapa	Brassicaceae
TLP	Brara.G03475.2.p	Brassica rapa	Brassicaceae
TLP	Brara.G00196.1.p	Brassica rapa	Brassicaceae
TLP	Brara.H00136.1.p	Brassica rapa	Brassicaceae
TLP	Brara.E03287.1.p	Brassica rapa	Brassicaceae
TLP	Brara.J01702.1.p	Brassica rapa	Brassicaceae
TLP	Brara.E01498.1.p	Brassica rapa	Brassicaceae
TLP	Brara.H00415.1.p	Brassica rapa	Brassicaceae
TLP	Brara.J00533.1.p	Brassica rapa	Brassicaceae
TLP	Brara.G00889.1.p	Brassica rapa	Brassicaceae
TLP	Brara.F01117.1.p	Brassica rapa	Brassicaceae
TLP	CDY42119	Brassica napus	Brassicaceae
TLP	CDY27467	Brassica napus	Brassicaceae
TLP	CDX84977	Brassica napus	Brassicaceae
TLP	CDY45959	Brassica napus	Brassicaceae
TLP	CDY36119	Brassica napus	Brassicaceae
TLP	CDX87562	Brassica napus	Brassicaceae
TLP	CDY65845	Brassica napus	Brassicaceae
TLP	CDY66464	Brassica napus	Brassicaceae
TLP	CDY51990	Brassica napus	Brassicaceae
TLP	CDY55525	Brassica napus	Brassicaceae
TLP	CDY72036	Brassica napus	Brassicaceae
TLP	CDY13570	Brassica napus	Brassicaceae
TLP	CDY25159	Brassica napus	Brassicaceae
TLP	CDY46301	Brassica napus	Brassicaceae
TLP	CDY02510	Brassica napus	Brassicaceae
TLP	CDY25719	Brassica napus	Brassicaceae
TLP	CDY05258	Brassica napus	Brassicaceae
TLP	CDY24698	Brassica napus	Brassicaceae
TLP	CDY25863	Brassica napus	Brassicaceae
TLP	CDY45927	Brassica napus	Brassicaceae
TLP	CDY06747	Brassica napus	Brassicaceae
TLP	CDY17028	Brassica napus	Brassicaceae
TLP	CDY17085	Brassica napus	Brassicaceae
TLP	CDX92589	Brassica napus	Brassicaceae
TLP	CDY65687	Brassica napus	Brassicaceae
TLP	CDY69989	Brassica napus	Brassicaceae
TLP	CDY35067	Brassica napus	Brassicaceae
TLP	CDY13914	Brassica napus	Brassicaceae
TLP	evm.model.supercontig_9.168	Carica papaya	Caricaceae
TLP	evm.model.supercontig_77.12	Carica papaya	Caricaceae
TLP	evm.model.supercontig_2.38	Carica papaya	Caricaceae
TLP	evm.model.supercontig_6.132	Carica papaya	Caricaceae
TLP	evm.model.supercontig_16.111	Carica papaya	Caricaceae
TLP	evm.model.supercontig_21.196	Carica papaya	Caricaceae
TLP	Carub.0004s3062.1.p	Capsella rubella	Brassicaceae
TLP	Carub.0004s3062.4.p	Capsella rubella	Brassicaceae
TLP	Carub.0004s3062.2.p	Capsella rubella	Brassicaceae
TLP	Carub.0004s3062.3.p	Capsella rubella	Brassicaceae
TLP	Carub.0001s2527.1.p	Capsella rubella	Brassicaceae
TLP	Carub.0002s2377.1.p	Capsella rubella	Brassicaceae
TLP	Carub.0001s3463.1.p	Capsella rubella	Brassicaceae
TLP	Carub.0001s3466.1.p	Capsella rubella	Brassicaceae
TLP	Carub.0003s3245.1.p	Capsella rubella	Brassicaceae
TLP	Carub.0001s3605.1.p	Capsella rubella	Brassicaceae
TLP	Carub.0003s0582.1.p	Capsella rubella	Brassicaceae
TLP	Carub.0001s4250.1.p	Capsella rubella	Brassicaceae
TLP	Carub.0006s1698.1.p	Capsella rubella	Brassicaceae
TLP	Carub.0001s1587.1.p	Capsella rubella	Brassicaceae
TLP	Cucsa.364850.1	Cucumis sativus	Cucurbitaceae
TLP	Cucsa.364850.2	Cucumis sativus	Cucurbitaceae
TLP	Cucsa.244200.1	Cucumis sativus	Cucurbitaceae
TLP	Cucsa.244200.2	Cucumis sativus	Cucurbitaceae
TLP	Cucsa.244200.3	Cucumis sativus	Cucurbitaceae
TLP	Cucsa.363710.1	Cucumis sativus	Cucurbitaceae
TLP	Cucsa.363710.2	Cucumis sativus	Cucurbitaceae
TLP	Cucsa.363710.3	Cucumis sativus	Cucurbitaceae
TLP	Cucsa.363710.4	Cucumis sativus	Cucurbitaceae
TLP	Cucsa.253590.1	Cucumis sativus	Cucurbitaceae
TLP	Cucsa.253590.2	Cucumis sativus	Cucurbitaceae
TLP	Cucsa.363250.1	Cucumis sativus	Cucurbitaceae
TLP	Cucsa.106560.1	Cucumis sativus	Cucurbitaceae
TLP	Cucsa.106560.2	Cucumis sativus	Cucurbitaceae
TLP	Cucsa.342520.1	Cucumis sativus	Cucurbitaceae
TLP	Cucsa.127500.1	Cucumis sativus	Cucurbitaceae
TLP	Cucsa.273750.1	Cucumis sativus	Cucurbitaceae
TLP	Cucsa.106080.2	Cucumis sativus	Cucurbitaceae
TLP	Cucsa.106080.1	Cucumis sativus	Cucurbitaceae
TLP	Cucsa.106560.3	Cucumis sativus	Cucurbitaceae
TLP	orange1.1g014337m	Citrus sinensis	Rutaceae
TLP	orange1.1g014351m	Citrus sinensis	Rutaceae
TLP	orange1.1g014364m	Citrus sinensis	Rutaceae
TLP	orange1.1g014365m	Citrus sinensis	Rutaceae
TLP	orange1.1g014383m	Citrus sinensis	Rutaceae
TLP	orange1.1g014391m	Citrus sinensis	Rutaceae
TLP	orange1.1g014405m	Citrus sinensis	Rutaceae
TLP	orange1.1g015792m	Citrus sinensis	Rutaceae
TLP	orange1.1g015810m	Citrus sinensis	Rutaceae
TLP	orange1.1g022169m	Citrus sinensis	Rutaceae
TLP	orange1.1g022202m	Citrus sinensis	Rutaceae
TLP	orange1.1g016448m	Citrus sinensis	Rutaceae
TLP	orange1.1g016452m	Citrus sinensis	Rutaceae
TLP	orange1.1g016472m	Citrus sinensis	Rutaceae
TLP	orange1.1g022792m	Citrus sinensis	Rutaceae
TLP	orange1.1g016615m	Citrus sinensis	Rutaceae
TLP	orange1.1g016567m	Citrus sinensis	Rutaceae
TLP	orange1.1g015934m	Citrus sinensis	Rutaceae
TLP	orange1.1g014979m	Citrus sinensis	Rutaceae
TLP	orange1.1g014758m	Citrus sinensis	Rutaceae
TLP	orange1.1g014639m	Citrus sinensis	Rutaceae
TLP	orange1.1g014578m	Citrus sinensis	Rutaceae
TLP	orange1.1g017118m	Citrus sinensis	Rutaceae
TLP	orange1.1g016026m	Citrus sinensis	Rutaceae
TLP	orange1.1g026057m	Citrus sinensis	Rutaceae
TLP	orange1.1g027025m	Citrus sinensis	Rutaceae
TLP	orange1.1g027037m	Citrus sinensis	Rutaceae
TLP	orange1.1g026549m	Citrus sinensis	Rutaceae
TLP	orange1.1g024270m	Citrus sinensis	Rutaceae
TLP	orange1.1g029419m	Citrus sinensis	Rutaceae
TLP	Eucgr.F02703.1.p	Eucalyptus grandis	Myrtaceae
TLP	Eucgr.F02703.2.p	Eucalyptus grandis	Myrtaceae
TLP	Eucgr.F04238.1.p	Eucalyptus grandis	Myrtaceae
TLP	Eucgr.H03766.1.p	Eucalyptus grandis	Myrtaceae
TLP	Eucgr.H03766.2.p	Eucalyptus grandis	Myrtaceae
TLP	Eucgr.H01209.2.p	Eucalyptus grandis	Myrtaceae
TLP	Eucgr.H01209.3.p	Eucalyptus grandis	Myrtaceae
TLP	Eucgr.H01209.1.p	Eucalyptus grandis	Myrtaceae
TLP	Eucgr.I02427.1.p	Eucalyptus grandis	Myrtaceae
TLP	Eucgr.I02427.2.p	Eucalyptus grandis	Myrtaceae
TLP	Eucgr.F01244.2.p	Eucalyptus grandis	Myrtaceae
TLP	Eucgr.F01244.1.p	Eucalyptus grandis	Myrtaceae
TLP	Eucgr.F01885.1.p	Eucalyptus grandis	Myrtaceae
TLP	Eucgr.J03133.1.p	Eucalyptus grandis	Myrtaceae
TLP	gene08161-v2.0.a2-hybrid.t1	Fragaria vesca	Rosaceae
TLP	gene08161-v2.0.a2-hybrid.t2	Fragaria vesca	Rosaceae
TLP	gene08161-v2.0.a2-hybrid.t3	Fragaria vesca	Rosaceae
TLP	gene02057-v1.0-hybrid.t1	Fragaria vesca	Rosaceae
TLP	gene02057-v1.0-hybrid.t2	Fragaria vesca	Rosaceae
TLP	gene24953-v2.0.a2-hybrid.t1	Fragaria vesca	Rosaceae
TLP	gene24953-v2.0.a2-hybrid.t2	Fragaria vesca	Rosaceae
TLP	gene06719-v1.0-hybrid.t1	Fragaria vesca	Rosaceae
TLP	gene06719-v1.0-hybrid.t2	Fragaria vesca	Rosaceae
TLP	gene06719-v1.0-hybrid.t3	Fragaria vesca	Rosaceae
TLP	gene06719-v1.0-hybrid.t6	Fragaria vesca	Rosaceae
TLP	gene06719-v1.0-hybrid.t4	Fragaria vesca	Rosaceae
TLP	gene06719-v1.0-hybrid.t5	Fragaria vesca	Rosaceae
TLP	gene14747-v2.0.a2-hybrid.t1	Fragaria vesca	Rosaceae
TLP	gene15163-v2.0.a2-hybrid.t1	Fragaria vesca	Rosaceae
TLP	gene36321-v2.0.a2-hybrid.t1	Fragaria vesca	Rosaceae
TLP	gene15912-v1.0-hybrid.t1	Fragaria vesca	Rosaceae
TLP	Glyma13g28620.1	Glycine max	Fabaceae
TLP	Glyma13g28620.2	Glycine max	Fabaceae
TLP	Glyma15g10490.1	Glycine max	Fabaceae
TLP	Glyma16g28203.1	Glycine max	Fabaceae
TLP	Glyma16g28203.2	Glycine max	Fabaceae
TLP	Glyma20g30660.3	Glycine max	Fabaceae
TLP	Glyma20g30660.4	Glycine max	Fabaceae
TLP	Glyma02g09033.1	Glycine max	Fabaceae
TLP	Glyma02g09033.2	Glycine max	Fabaceae
TLP	Glyma15g05490.1	Glycine max	Fabaceae
TLP	Glyma10g36940.3	Glycine max	Fabaceae
TLP	Glyma10g36940.4	Glycine max	Fabaceae
TLP	Glyma08g19520.5	Glycine max	Fabaceae
TLP	Glyma02g17160.1	Glycine max	Fabaceae
TLP	Glyma17g02570.4	Glycine max	Fabaceae
TLP	Glyma17g02570.5	Glycine max	Fabaceae
TLP	Glyma01g37940.1	Glycine max	Fabaceae
TLP	Glyma11g07410.2	Glycine max	Fabaceae
TLP	Glyma07g38150.2	Glycine max	Fabaceae
TLP	Glyma07g38150.3	Glycine max	Fabaceae
TLP	Glyma17g02570.1	Glycine max	Fabaceae
TLP	Glyma17g36990.2	Glycine max	Fabaceae
TLP	Glyma14g08020.3	Glycine max	Fabaceae
TLP	Glyma14g08020.4	Glycine max	Fabaceae
TLP	Glyma13g34470.1	Glycine max	Fabaceae
TLP	Glyma02g06180.1	Glycine max	Fabaceae
TLP	Glyma12g35920.1	Glycine max	Fabaceae
TLP	Glyma16g25210.1	Glycine max	Fabaceae
TLP	Glyma02g09033.3	Glycine max	Fabaceae
TLP	Glyma13g44890.1	Glycine max	Fabaceae
TLP	Glyma02g18151.4	Glycine max	Fabaceae
TLP	Glyma02g18151.5	Glycine max	Fabaceae
TLP	Glyma02g18151.6	Glycine max	Fabaceae
TLP	Glyma02g18151.7	Glycine max	Fabaceae
TLP	Glyma02g18151.1	Glycine max	Fabaceae
TLP	Glyma02g18151.2	Glycine max	Fabaceae
TLP	Glyma07g17895.1	Glycine max	Fabaceae
TLP	Glyma02g18151.8	Glycine max	Fabaceae
TLP	Glyma02g18151.9	Glycine max	Fabaceae
TLP	Glyma02g18151.3	Glycine max	Fabaceae
TLP	MD10G1025600	Malus domestica	Rosaceae
TLP	MD05G1025500	Malus domestica	Rosaceae
TLP	MD15G1417700	Malus domestica	Rosaceae
TLP	MD08G1224600	Malus domestica	Rosaceae
TLP	MD03G1277100	Malus domestica	Rosaceae
TLP	MD11G1298700	Malus domestica	Rosaceae
TLP	MD16G1175400	Malus domestica	Rosaceae
TLP	MD13G1174100	Malus domestica	Rosaceae
TLP	MD15G1259500	Malus domestica	Rosaceae
TLP	MD02G1145300	Malus domestica	Rosaceae
TLP	MD03G1243700	Malus domestica	Rosaceae
TLP	MD15G1025400	Malus domestica	Rosaceae
TLP	MD11G1264100	Malus domestica	Rosaceae
TLP	MD08G1030000	Malus domestica	Rosaceae
TLP	MD17G1227000	Malus domestica	Rosaceae
TLP	MD09G1228600	Malus domestica	Rosaceae
TLP	Manes.02G179400.4.p	Manihot esculenta	Euphorbiaceae
TLP	Manes.02G179400.5.p	Manihot esculenta	Euphorbiaceae
TLP	Manes.02G179400.6.p	Manihot esculenta	Euphorbiaceae
TLP	Manes.05G067900.2.p	Manihot esculenta	Euphorbiaceae
TLP	Manes.05G067900.3.p	Manihot esculenta	Euphorbiaceae
TLP	Manes.18G091900.2.p	Manihot esculenta	Euphorbiaceae
TLP	Manes.18G091900.3.p	Manihot esculenta	Euphorbiaceae
TLP	Manes.18G091900.4.p	Manihot esculenta	Euphorbiaceae
TLP	Manes.18G091900.5.p	Manihot esculenta	Euphorbiaceae
TLP	Manes.18G091900.6.p	Manihot esculenta	Euphorbiaceae
TLP	Manes.01G214100.1.p	Manihot esculenta	Euphorbiaceae
TLP	Manes.15G017200.1.p	Manihot esculenta	Euphorbiaceae
TLP	Manes.15G017200.3.p	Manihot esculenta	Euphorbiaceae
TLP	Manes.15G017200.2.p	Manihot esculenta	Euphorbiaceae
TLP	Manes.15G017200.4.p	Manihot esculenta	Euphorbiaceae
TLP	Manes.03G190900.1.p	Manihot esculenta	Euphorbiaceae
TLP	Manes.03G190900.3.p	Manihot esculenta	Euphorbiaceae
TLP	Manes.02G095300.1.p	Manihot esculenta	Euphorbiaceae
TLP	Manes.18G023100.2.p	Manihot esculenta	Euphorbiaceae
TLP	Manes.18G023100.3.p	Manihot esculenta	Euphorbiaceae
TLP	Manes.18G023100.4.p	Manihot esculenta	Euphorbiaceae
TLP	Manes.18G023100.5.p	Manihot esculenta	Euphorbiaceae
TLP	Manes.05G157900.2.p	Manihot esculenta	Euphorbiaceae
TLP	Manes.05G157900.3.p	Manihot esculenta	Euphorbiaceae
TLP	Manes.05G157900.4.p	Manihot esculenta	Euphorbiaceae
TLP	Manes.05G157900.5.p	Manihot esculenta	Euphorbiaceae
TLP	Manes.03G100600.1.p	Manihot esculenta	Euphorbiaceae
TLP	Manes.03G100600.2.p	Manihot esculenta	Euphorbiaceae
TLP	Manes.03G100600.3.p	Manihot esculenta	Euphorbiaceae
TLP	Manes.15G095300.1.p	Manihot esculenta	Euphorbiaceae
TLP	Manes.15G095300.2.p	Manihot esculenta	Euphorbiaceae
TLP	Manes.04G100600.1.p	Manihot esculenta	Euphorbiaceae
TLP	Manes.11G069900.6.p	Manihot esculenta	Euphorbiaceae
TLP	Manes.11G069900.1.p	Manihot esculenta	Euphorbiaceae
TLP	Manes.11G069900.4.p	Manihot esculenta	Euphorbiaceae
TLP	Manes.11G069900.2.p	Manihot esculenta	Euphorbiaceae
TLP	Manes.11G069900.5.p	Manihot esculenta	Euphorbiaceae
TLP	Migut.B00652.1.p	Mimulus guttatus	Scrophulariaceae
TLP	Migut.N01022.1.p	Mimulus guttatus	Scrophulariaceae
TLP	Migut.C01020.1.p	Mimulus guttatus	Scrophulariaceae
TLP	Migut.D00224.1.p	Mimulus guttatus	Scrophulariaceae
TLP	Migut.H00966.1.p	Mimulus guttatus	Scrophulariaceae
TLP	Migut.G00213.2.p	Mimulus guttatus	Scrophulariaceae
TLP	Migut.G00213.1.p	Mimulus guttatus	Scrophulariaceae
TLP	Migut.M00723.1.p	Mimulus guttatus	Scrophulariaceae
TLP	Migut.H02000.1.p	Mimulus guttatus	Scrophulariaceae
TLP	Migut.H00966.2.p	Mimulus guttatus	Scrophulariaceae
TLP	Migut.I00629.1.p	Mimulus guttatus	Scrophulariaceae
TLP	Migut.O00968.1.p	Mimulus guttatus	Scrophulariaceae
TLP	Migut.I00629.2.p	Mimulus guttatus	Scrophulariaceae
TLP	Medtr2g020280.1	Medicago truncatula	Fabaceae
TLP	Medtr2g020280.2	Medicago truncatula	Fabaceae
TLP	Medtr1g098790.1	Medicago truncatula	Fabaceae
TLP	Medtr1g098790.2	Medicago truncatula	Fabaceae
TLP	Medtr1g098790.3	Medicago truncatula	Fabaceae
TLP	Medtr1g098790.4	Medicago truncatula	Fabaceae
TLP	Medtr2g007930.1	Medicago truncatula	Fabaceae
TLP	Medtr1g088960.1	Medicago truncatula	Fabaceae
TLP	Medtr1g088960.2	Medicago truncatula	Fabaceae
TLP	Medtr5g020580.1	Medicago truncatula	Fabaceae
TLP	Medtr1g022370.1	Medicago truncatula	Fabaceae
TLP	Medtr1g022370.2	Medicago truncatula	Fabaceae
TLP	Medtr8g077195.1	Medicago truncatula	Fabaceae
TLP	Medtr8g077195.2	Medicago truncatula	Fabaceae
TLP	Medtr2g076200.1	Medicago truncatula	Fabaceae
TLP	Medtr2g076210.1	Medicago truncatula	Fabaceae
TLP	Medtr8g077650.1	Medicago truncatula	Fabaceae
TLP	Medtr8g077620.1	Medicago truncatula	Fabaceae
TLP	Medtr8g077675.1	Medicago truncatula	Fabaceae
TLP	Medtr8g077640.1	Medicago truncatula	Fabaceae
TLP	Medtr2g105390.1	Medicago truncatula	Fabaceae
TLP	Prupe.8G029200.1.p	Prunus persica	Rosaceae
TLP	Prupe.8G029200.2.p	Prunus persica	Rosaceae
TLP	Prupe.8G029200.3.p	Prunus persica	Rosaceae
TLP	Prupe.8G029200.4.p	Prunus persica	Rosaceae
TLP	Prupe.8G029200.5.p	Prunus persica	Rosaceae
TLP	Prupe.1G561700.1.p	Prunus persica	Rosaceae
TLP	Prupe.1G561700.2.p	Prunus persica	Rosaceae
TLP	Prupe.1G561700.3.p	Prunus persica	Rosaceae
TLP	Prupe.8G253000.1.p	Prunus persica	Rosaceae
TLP	Prupe.1G142500.2.p	Prunus persica	Rosaceae
TLP	Prupe.7G156400.1.p	Prunus persica	Rosaceae
TLP	Prupe.1G142500.1.p	Prunus persica	Rosaceae
TLP	Prupe.1G377700.1.p	Prunus persica	Rosaceae
TLP	Prupe.1G377700.2.p	Prunus persica	Rosaceae
TLP	Prupe.4G164400.1.p	Prunus persica	Rosaceae
TLP	Prupe.3G104500.3.p	Prunus persica	Rosaceae
TLP	Prupe.3G104500.1.p	Prunus persica	Rosaceae
TLP	Prupe.3G104500.2.p	Prunus persica	Rosaceae
TLP	Prupe.3G104500.4.p	Prunus persica	Rosaceae
TLP	Potri.005G192300.2.p	Populus trichocarpa	Salicaceae
TLP	Potri.005G192300.3.p	Populus trichocarpa	Salicaceae
TLP	Potri.002G068200.1.p	Populus trichocarpa	Salicaceae
TLP	Potri.002G068200.4.p	Populus trichocarpa	Salicaceae
TLP	Potri.005G192400.1.p	Populus trichocarpa	Salicaceae
TLP	Potri.005G192400.10.p	Populus trichocarpa	Salicaceae
TLP	Potri.005G192400.5.p	Populus trichocarpa	Salicaceae
TLP	Potri.005G192400.6.p	Populus trichocarpa	Salicaceae
TLP	Potri.005G192400.7.p	Populus trichocarpa	Salicaceae
TLP	Potri.005G192400.8.p	Populus trichocarpa	Salicaceae
TLP	Potri.005G192400.9.p	Populus trichocarpa	Salicaceae
TLP	Potri.010G031000.2.p	Populus trichocarpa	Salicaceae
TLP	Potri.008G195200.10.p	Populus trichocarpa	Salicaceae
TLP	Potri.008G195200.2.p	Populus trichocarpa	Salicaceae
TLP	Potri.008G195200.3.p	Populus trichocarpa	Salicaceae
TLP	Potri.008G195200.4.p	Populus trichocarpa	Salicaceae
TLP	Potri.008G195200.6.p	Populus trichocarpa	Salicaceae
TLP	Potri.008G195200.9.p	Populus trichocarpa	Salicaceae
TLP	Potri.007G023401.1.p	Populus trichocarpa	Salicaceae
TLP	Potri.007G023401.2.p	Populus trichocarpa	Salicaceae
TLP	Potri.007G023401.3.p	Populus trichocarpa	Salicaceae
TLP	Potri.007G023401.4.p	Populus trichocarpa	Salicaceae
TLP	Potri.002G034600.1.p	Populus trichocarpa	Salicaceae
TLP	Potri.005G228500.1.p	Populus trichocarpa	Salicaceae
TLP	Potri.005G121600.2.p	Populus trichocarpa	Salicaceae
TLP	Potri.001G390200.1.p	Populus trichocarpa	Salicaceae
TLP	Potri.011G109300.1.p	Populus trichocarpa	Salicaceae
TLP	Potri.005G192400.11.p	Populus trichocarpa	Salicaceae
TLP	Potri.005G121600.3.p	Populus trichocarpa	Salicaceae
TLP	Potri.001G041400.1.p	Populus trichocarpa	Salicaceae
TLP	29863.m001041	Ricinus communis	Euphorbiaceae
TLP	29726.m003984	Ricinus communis	Euphorbiaceae
TLP	29634.m002123	Ricinus communis	Euphorbiaceae
TLP	30170.m014061	Ricinus communis	Euphorbiaceae
TLP	27894.m000802	Ricinus communis	Euphorbiaceae
TLP	29647.m002026	Ricinus communis	Euphorbiaceae
TLP	30131.m006897	Ricinus communis	Euphorbiaceae
TLP	Solyc01g104670.3.1	Solanum lycopersicum	Solanaceae
TLP	Solyc10g046970.2.1	Solanum lycopersicum	Solanaceae
TLP	Solyc04g071440.3.1	Solanum lycopersicum	Solanaceae
TLP	Solyc09g074510.3.1	Solanum lycopersicum	Solanaceae
TLP	Solyc01g067680.3.1	Solanum lycopersicum	Solanaceae
TLP	Solyc02g062670.3.1	Solanum lycopersicum	Solanaceae
TLP	Solyc03g033980.3.1	Solanum lycopersicum	Solanaceae
TLP	Solyc07g062390.3.1	Solanum lycopersicum	Solanaceae
TLP	Solyc02g085130.3.1	Solanum lycopersicum	Solanaceae
TLP	Solyc04g071755.1.1	Solanum lycopersicum	Solanaceae
TLP	Solyc03g117730.3.1	Solanum lycopersicum	Solanaceae
TLP	Sp4g29820.1	Schrenkiella parvula	Brassicaceae
TLP	Sp1g22960.1	Schrenkiella parvula	Brassicaceae
TLP	Sp5g32020.1	Schrenkiella parvula	Brassicaceae
TLP	Sp3g31690.1	Schrenkiella parvula	Brassicaceae
TLP	Sp1g32580.1	Schrenkiella parvula	Brassicaceae
TLP	Sp1g39900.1	Schrenkiella parvula	Brassicaceae
TLP	Sp3g05290.1	Schrenkiella parvula	Brassicaceae
TLP	Sp6g25660.1	Schrenkiella parvula	Brassicaceae
TLP	Sp1g34400.1	Schrenkiella parvula	Brassicaceae
TLP	Sp1g14380.1	Schrenkiella parvula	Brassicaceae
TLP	PGSC0003DMP400051847	Solanum tuberosum	Solanaceae
TLP	PGSC0003DMP400041696	Solanum tuberosum	Solanaceae
TLP	PGSC0003DMP400002065	Solanum tuberosum	Solanaceae
TLP	PGSC0003DMP400020093	Solanum tuberosum	Solanaceae
TLP	PGSC0003DMP400020094	Solanum tuberosum	Solanaceae
TLP	PGSC0003DMP400018826	Solanum tuberosum	Solanaceae
TLP	PGSC0003DMP400018829	Solanum tuberosum	Solanaceae
TLP	PGSC0003DMP400018828	Solanum tuberosum	Solanaceae
TLP	PGSC0003DMP400039095	Solanum tuberosum	Solanaceae
TLP	PGSC0003DMP400039096	Solanum tuberosum	Solanaceae
TLP	PGSC0003DMP400027180	Solanum tuberosum	Solanaceae
TLP	PGSC0003DMP400011301	Solanum tuberosum	Solanaceae
TLP	PGSC0003DMP400012535	Solanum tuberosum	Solanaceae
TLP	PGSC0003DMP400006435	Solanum tuberosum	Solanaceae
TLP	PGSC0003DMP400006436	Solanum tuberosum	Solanaceae
TLP	PGSC0003DMP400006437	Solanum tuberosum	Solanaceae
TLP	PGSC0003DMP400027179	Solanum tuberosum	Solanaceae
TLP	PGSC0003DMP400002064	Solanum tuberosum	Solanaceae
TLP	PGSC0003DMP400006434	Solanum tuberosum	Solanaceae
TLP	PGSC0003DMP400041695	Solanum tuberosum	Solanaceae
TLP	PGSC0003DMP400051848	Solanum tuberosum	Solanaceae
TLP	PGSC0003DMP400025008	Solanum tuberosum	Solanaceae
TLP	PGSC0003DMP400011300	Solanum tuberosum	Solanaceae
TLP	PGSC0003DMP400025007	Solanum tuberosum	Solanaceae
TLP	PGSC0003DMP400002063	Solanum tuberosum	Solanaceae
TLP	At1g76900	Arabidopsis thaliana	Brassicaceae
TLP	At2g18280	Arabidopsis thaliana	Brassicaceae
TLP	At2g47900	Arabidopsis thaliana	Brassicaceae
TLP	At1g61940	Arabidopsis thaliana	Brassicaceae
TLP	At1g43640	Arabidopsis thaliana	Brassicaceae
TLP	At1g47270	Arabidopsis thaliana	Brassicaceae
TLP	At1g53320	Arabidopsis thaliana	Brassicaceae
TLP	At1g16070	Arabidopsis thaliana	Brassicaceae
TLP	At3g06380	Arabidopsis thaliana	Brassicaceae
TLP	At1g25280	Arabidopsis thaliana	Brassicaceae
TLP	At5g18680	Arabidopsis thaliana	Brassicaceae
TLP	EOY16725.1	Theobroma cacao	Malvaceae
TLP	EOY16726.1	Theobroma cacao	Malvaceae
TLP	EOX97416.1	Theobroma cacao	Malvaceae
TLP	EOX97417.1	Theobroma cacao	Malvaceae
TLP	EOX94943.1	Theobroma cacao	Malvaceae
TLP	EOX94945.1	Theobroma cacao	Malvaceae
TLP	EOX94944.1	Theobroma cacao	Malvaceae
TLP	EOY06400.1	Theobroma cacao	Malvaceae
TLP	EOY06399.1	Theobroma cacao	Malvaceae
TLP	EOY06401.1	Theobroma cacao	Malvaceae
TLP	EOY06398.1	Theobroma cacao	Malvaceae
TLP	EOX91057.1	Theobroma cacao	Malvaceae
TLP	EOX91058.1	Theobroma cacao	Malvaceae
TLP	EOY14793.1	Theobroma cacao	Malvaceae
TLP	EOY13316.1	Theobroma cacao	Malvaceae
TLP	EOY13317.1	Theobroma cacao	Malvaceae
TLP	EOY13318.1	Theobroma cacao	Malvaceae
TLP	EOY26154.1	Theobroma cacao	Malvaceae
TLP	EOY26096.1	Theobroma cacao	Malvaceae
TLP	VIT_218s0072g00630.1	Vitis vinifera	Vitaceae
TLP	VIT_212s0055g00460.1	Vitis vinifera	Vitaceae
TLP	VIT_212s0055g00460.2	Vitis vinifera	Vitaceae
TLP	VIT_207s0104g01290.1	Vitis vinifera	Vitaceae
TLP	VIT_205s0020g01930.1	Vitis vinifera	Vitaceae
TLP	VIT_205s0020g01930.2	Vitis vinifera	Vitaceae
TLP	VIT_205s0020g01930.3	Vitis vinifera	Vitaceae
TLP	VIT_204s0023g01950.1	Vitis vinifera	Vitaceae
TLP	VIT_218s0001g12660.1	Vitis vinifera	Vitaceae
TLP	VIT_218s0001g12660.2	Vitis vinifera	Vitaceae
TLP	VIT_219s0014g01250.1	Vitis vinifera	Vitaceae
TLP	VIT_204s0023g01950.2	Vitis vinifera	Vitaceae
TLP	VIT_209s0018g01630.2	Vitis vinifera	Vitaceae
TLP	VIT_209s0018g01630.3	Vitis vinifera	Vitaceae
TLP	VIT_201s0010g01050.1	Vitis vinifera	Vitaceae
TLP	VIT_201s0010g01060.1	Vitis vinifera	Vitaceae
TLP	VIT_212s0028g00190.1	Vitis vinifera	Vitaceae
