# Supplementary material for: Genome-Wide Identification and Evolutionary Analysis of Gossypium Tubby-Like Protein (TLP) Gene Family and Expression Analyses During Salt and Drought Stress
Source: Front Plant Sci. 2021 Jul 21;12:667929. doi: 10.3389/fpls.2021.667929 (PMC8335595; doi:10.3389/fpls.2021.667929)
Supplement: Supplementary Table 3 — Fifteen conserved protein motif sequences and their annotation in cotton TLPs. [file Table_3.xlsx]

## Sheet: Sheet1
Table S3. Fifteen conserved protein motif sequence and their annotation in cotton TLPs.
Motifs	Motif Sequence	Regular expression	Annotation	Sites	Width	E-value
MOTIF 1	NVAPPEQEKVILQFGKVGKDIFTMDYRYPLSAFQAFAICLSSFDTKLACE	N[VP][AS][PG][PE][ED][QH][ED]K[VI][IV]LQFGK[VI]GKDIFTMDYRYP[LI]SAFQAFAICLSSF[DG]TK[LPI]ACE	TUBBY-RELATED	100	50	1.1e-4322
MOTIF 2	LVLKNKAPRWHEQLQCWCLNFKGRVTVASVKNFQLVAAVEP	L[VI]L[KR]NKAPRWHEQLQCWCLNF[KHR]GRVTVASVKNFQLVA[AS][VP]E[PN]	TUBBY-RELATED	90	41	1.9e-3661
MOTIF 3	DIJQRVEESETTWPARKBVVACASVCRSWREITKEIVK	[DE][IV][IL]QR[VI]E[EA]SE[TS][TC]WP[AQG]R[KR][ND]VVACA[SAG]VC[RK]SWREITKEIVK	F-box domain	90	38	3.3e-2744
MOTIF 4	YNIAQISYELNVLGTRGPRRMHCIMHSIPASA	[YF][NP][ITV][AG][QH][IV][ST]YELN[VL]L[GR][TS]RGPRRM[HQ]C[IS]MHSIP[AV]S[AS]	TUBBY-RELATED	96	32	6.6e-2324
MOTIF 5	PEQCGKLTFPISLKQPGPRDSPIQCFIKR	PE[QI][CS]GK[LI]TFPISLKQPGPR[DE][SG][PL][IL]QC[FY]I[KR]R	TUBBY-RELATED	92	29	2.4e-2123
MOTIF 6	ARKVRRATCTDYIISLVADDFSRSSNT	A[RK][KR][VC]RR[AP]T[CH]T[DE][YF][IV]ISL[VDN]ADD[FI]S[RK][SGA]S[NS]T	TUBBY domain	97	27	5.5e-1778
MOTIF 7	YVGKLRSNFLGTKFTIYDSQPPYD	Y[VI]GKL[RS]S[ND]FLGT[KN]F[TI][IV][YF]D[ST]Q[PS]P[HY][DST]	Tubby C-terminal domain-like	79	24	1.4e-1434
MOTIF 8	RSTSTYYLYLGLSPA	[RK][SA][TN]ST[YF][YR]L[YF]LGL[ST]P[AS]	Unknown	93	15	5.3e-784
MOTIF 9	IEQSRWANLPPELLL	I[EG][QG]S[RSC]W[AS][NT]LPPELL[LR]	Unknown	94	15	9.7e-761
MOTIF 10	RSSRRFYSKQVSPRV	R[ST]SR[RL]F[YHN]SK[QK]VSP[RKQ][VL]	Unknown	104	15	2.9e-679
MOTIF 11	QEGGTAPTPTAFLNSNDEQLS	[QE][EP]GG[TV]APT[PQ]T[AE][FL]L[NQ][SC][NF]DEQ[LF][SP]	Unknown	69	21	1.9e-600
MOTIF 12	MSFRSIVREVKDGFGSJSRRG	[MK]S[FI][RM][SR][IEF][VL][RK][ED][VMI][KRG][DN][GS][FIS]G[SK][IL]S[RK][RK][GS]	Unknown	49	21	2.2e-462
MOTIF 13	VRKVWHSRGRSHVAPDDASDE	[VE][RS][KL][VL][WG][HR][SH]R[GT][RK]SH[VGI]A[PL][DH]D[AL][SPH]DE	Unknown	51	21	6.7e-399
MOTIF 14	PJSSSKGKDPSVEFSSPRFSKTPLSSPDS	[PS][LI]S[SF]SK[GS][KL][DE]PS[VMS][ED][FT]SS[PSA][RS]FS[AKD][TI][PG][LV][SF]S[PD][DG][SDE]	Unknown	46	29	6.4e-432
MOTIF 15	EDGKFLLA	[ED]D[GD]K[FL]LLA	Unknown	96	8	3.4e-341
