# Supplementary material for: Genome-Wide Identification and Evolutionary Analysis of Gossypium Tubby-Like Protein (TLP) Gene Family and Expression Analyses During Salt and Drought Stress
Source: Front Plant Sci. 2021 Jul 21;12:667929. doi: 10.3389/fpls.2021.667929 (PMC8335595; doi:10.3389/fpls.2021.667929)
Supplement: Supplementary Table 4 — Orthologous TLP gene pairs among Gossypium taxa with their chromosomal location and percentage identity. [file Table_4.xlsx]

## Sheet: Sheet1
Table S5. Orthologous TLP gene pairs among Gossypium taxa with their chromosomal location and percentage identity.
A Vs D
A	Chromosomal location	D	Chromosomal location	% Identity
GaTLP5.3	CA_chr5:8963634:8965537:+	GrTLP5.3	GR_chr05:63517604:63520935:+	98.824
GaTLP5.2	CA_chr2:80696652:80698513:+	GrTLP5.2	GR_chr02:55351835:55355046:-	98.812
GaTLP2.1	CA_chr6:29518659:29520756:+	GrTLP2.2	GR_chr07:3545878:3549332:+	98.792
GaTLP11	CA_chr4:25409214:25412052:-	GrTLP11	GR_chr07:10627794:10632340:-	98.272
GaTLP6.2	CA_chr7:115616747:115618648:-	GrTLP6.2	GR_chr10:705149 707577:+	98.025
GaTLP7.2	CA_chr7:92995264:92998667:-	GrTLP7.3	GR_chr02:4808034:4811930:+	97.943
GaTLP6.3	CA_chr10:46424178:46425914:+	GrTLP6.3	GR_chr09:22824350 22826996:+	97.877
GaTLP12.2	CA_chr1:125845208:125847603:+	GrTLP12.2	GR_chr11:44201423 44204423:+	97.872
GaTLP6.1	CA_chr8:15732526:15733950:-	GrTLP6.1	GR_chr09:15567676 15569918:+	97.455
GaTLP2.2	CA_chr9:56110460:56112674:-	GrTLP2.1	GR_chr11:11429229 11432319:+	96.333
GaTLP2.3	CA_chr6:87318145:87320189:-	GrTLP2.3	GR_chr08:10983416 10986428:+	96.267
GaTLP12.1	CA_chr5:44377749:44379416:+	GrTLP12.1	GR_chr05:5803516:5805608:+	96.21
GaTLP12.3	CA_chr11:88651667:88653976:+	GrTLP12.3	GR_chr06:29765762:29768708:+	95.674
GaTLP7.1	CA_chr3:24210746:24214201:+	GrTLP7.2	GR_chr04:60665497:60669265:+	94.531
GaTLP5.1	CA_chr10:6955456:6958125:-	GrTLP5.1	GR_chr09:20878526 20882901:+	94.104
GaTLP12.5	CA_chr10:13655845:13656051:+	GrTLP12.4	GR_chr04:10773031:10775214:+	91.176
GaTLP5.2	CA_chr2:80696652:80698513:+	GrTLP5.3	GR_chr05:63517604:63520935:+	90.164
AT Vs DT
AT	Chromosomal location	DT	Chromosomal location	% Identity
GhTLP11A	GhA:chr11:12921875 12926492:-	GbTLP11D	GbD:chr11:11271540 11276030:-	99.035
GhTLP11A	GhA:chr11:12921875 12926492:-	GhTLP11D	GhD:chr11:11519838 11525175:-	99.035
GhTLP12A.1	GhA:chr10:21759983 21762837:-	GhTLP12D.2	GhD:chr10:48294734 48297960:+	97.606
GhTLP12A.1	GhA:chr10:21759983 21762837:-	GbTLP12D.2	GbD:chr10:45988943 45991475:+	97.606
GhTLP12A.2	GhA:chr09:53138712 53141783:+	GhTLP12D.3	GhD:chr09:30300709 30303722:+	95.42
GhTLP12A.2	GhA:chr09:53138712 53141783:+	GbTLP12D.3	GbD:chr09:28809892 28812761:+	94.911
GhTLP2A.2	GhA:chr11:4252195 4256299:+	GhTLP2D.2	GhD:chr11:3929455 3933050:+	99.034
GhTLP2A.2	GhA:chr11:4252195 4256299:+	GbTLP2D.2	GbD:chr11:3795097 3797188:+	98.792
GhTLP2A.3	GhA:chr12:15242985 15244849:+	GbTLP2D.3	GbD:chr12:11251940 11254140:+	93.639
GhTLP2A.3	GhA:chr12:15242985 15244849:+	GhTLP2D.3	GhD:chr12:11431068 11434161:+	93.639
GhTLP5A.1	GhA:chr01:107578137 107581303:-	GhTLP5D.2	GhD:chr01:55366719 55369873:-	98.575
GhTLP5A.1	GhA:chr01:107578137 107581303:-	GbTLP5D.2	GbD:chr01:55332523 55334385:-	98.337
GhTLP5A.2	GhA:chr03:112389242 112392899:+	GhTLP5D.3	GhD:chr02:69191552 69195172:+	98.824
GhTLP5A.2	GhA:chr03:112389242 112392899:+	GbTLP5D.3	GbD:chr02:67069705 67071604:+	98.353
GhTLP6A.1	GhA:chr05:18821376 18823547:+	GhTLP6D.1	GhD:chr05:17145578 17150416:+	96.883
GhTLP6A.1	GhA:chr05:18821376 18823547:+	GbTLP6D.1	GbD:chr05:17031049 17033198:+	96.822
GhTLP6A.2	GhA:chr06:869775 871665:+	GhTLP6D.2	GhD:chr06:707815 710329:+	97.297
GhTLP6A.2	GhA:chr06:869775 871665:+	GbTLP6D.2	GbD:chr06:735015 737233:+	97.037
GhTLP6A.3	GhA:chr05:27453966 27457122:+	GhTLP6D.3	GhD:chr05:24926304 24929436:+	97.596
GhTLP6A.3	GhA:chr05:27453966 27457122:+	GbTLP6D.3	GbD:chr05:24657207 24660514:+	97.122
GhTLP7A.1	GhA:chr08:120995211 120998711:+	GbTLP7D.2	GbD:chr08:64380995 64384741:+	96.875
GhTLP7A.1	GhA:chr08:120995211 120998711:+	GhTLP7D.2	GhD:chr08:67215180 67218700:+	96.094
GhTLP7A.2	GhA:chr01:6048661 6051724:+	GbTLP7D.3	GbD:chr01:5641258 5644642:+	98.201
GhTLP7A.2	GhA:chr01:6048661 6051724:+	GhTLP7D.3	GhD:chr01:5448473 5453121:+	97.674
GhTLP8A	GhA:chr05:11062311 11064976:+	GhTLP8D	GhD:chr05:10003116 10005943:+	98.561
GbTLP11A	GbA:chr11:12405505 12409866:-	GbTLP11D	GbD:chr11:11271540 11276030:-	99.012
GbTLP11A	GbA:chr11:12405505 12409866:-	GhTLP11D	GhD:chr11:11519838 11525175:-	99.012
GbTLP12A.1	GbA:chr02:6142192 6146051:+	GbTLP12D.1	GbD:chr02:6638191 6639988:+	96.623
GbTLP12A.2	GbA:chr10:21723033 21724859:-	GhTLP12D.2	GhD:chr10:48294734 48297960:+	98.221
GbTLP12A.2	GbA:chr10:21723033 21724859:-	GbTLP12D.2	GbD:chr10:45988943 45991475:+	97.865
GbTLP12A.3	GbA:chr09:50278877 50281768:+	GhTLP12D.3	GhD:chr09:30300709 30303722:+	95.674
GbTLP12A.3	GbA:chr09:50278877 50281768:+	GbTLP12D.3	GbD:chr09:28809892 28812761:+	95.165
GbTLP2A.1	GbA:chr10:18997847 19001328:-	GbTLP2D.1	GbD:chr10:11447225 11450694:+	97.8
GbTLP2A.2	GbA:chr11:3813200 3817322:+	GhTLP2D.2	GhD:chr11:3929455 3933050:+	99.034
GbTLP2A.2	GbA:chr11:3813200 3817322:+	GbTLP2D.2	GbD:chr11:3795097 3797188:+	98.792
GbTLP2A.3	GbA:chr12:15078028 15080997:+	GbTLP2D.3	GbD:chr12:11251940 11254140:+	97.531
GbTLP2A.3	GbA:chr12:15078028 15080997:+	GhTLP2D.3	GhD:chr12:11431068 11434161:+	97.531
GbTLP5A.1	GbA:Scaffold91:25302 29797:+	GbTLP5D.1	GbD:chr05:22759705 22764214:+	93.396
GbTLP5A.1	GbA:Scaffold91:25302 29797:+	GhTLP5D.1	GhD:chr05:22834369 22839003:+	93.396
GbTLP5A.2	GbA:chr01:105676110 105677971:-	GhTLP5D.2	GhD:chr01:55366719 55369873:-	98.812
GbTLP5A.2	GbA:chr01:105676110 105677971:-	GbTLP5D.2	GbD:chr01:55332523 55334385:-	98.575
GbTLP5A.3	GbA:chr03:104669910 104676138:+	GhTLP5D.3	GhD:chr02:69191552 69195172:+	98.824
GbTLP5A.3	GbA:chr03:104669910 104676138:+	GbTLP5D.3	GbD:chr02:67069705 67071604:+	98.353
GbTLP6A.1	GbA:chr05:18030893 18033198:+	GhTLP6D.1	GhD:chr05:17145578 17150416:+	97.922
GbTLP6A.1	GbA:chr05:18030893 18033198:+	GbTLP6D.1	GbD:chr05:17031049 17033198:+	97.8
GbTLP6A.2	GbA:chr06:761708 763929:+	GbTLP6D.2	GbD:chr06:735015 737233:+	97.826
GbTLP6A.2	GbA:chr06:761708 763929:+	GhTLP6D.2	GhD:chr06:707815 710329:+	97.531
GbTLP6A.3	GbA:chr05:26213749 26217047:+	GbTLP6D.3	GbD:chr05:24657207 24660514:+	97.264
GbTLP6A.3	GbA:chr05:26213749 26217047:+	GhTLP6D.3	GhD:chr05:24926304 24929436:+	92.203
GbTLP7A.1	GbA:chr04:9544967 9548909:-	GbTLP7D.1	GbD:chr05:53368297 53371951:+	95.19
GbTLP7A.1	GbA:chr04:9544967 9548909:-	GhTLP7D.1	GhD:chr05:53632702 53635785:+	91.146
GbTLP7A.2	GbA:chr08:118191404 118195120:+	GbTLP7D.2	GbD:chr08:64380995 64384741:+	97.656
GbTLP7A.2	GbA:chr08:118191404 118195120:+	GhTLP7D.2	GhD:chr08:67215180 67218700:+	96.875
GbTLP7A.3	GbA:chr01:5828899 5832744:+	GbTLP7D.3	GbD:chr01:5641258 5644642:+	97.943
GbTLP7A.3	GbA:chr01:5828899 5832744:+	GhTLP7D.3	GhD:chr01:5448473 5453121:+	97.416
GbTLP8A.1	GbA:Scaffold3378:17019 19596:+	GhTLP8D	GhD:chr05:10003116 10005943:+	100
GbTLP8A.2	GbA:chr05:10538169 10540756:+	GhTLP8D	GhD:chr05:10003116 10005943:+	98.321
AT Vs A
AT	Chromosomal location	A	Chromosomal location	% Identity
GhTLP8A	GhA:chr05:11062311 11064976:+	GaTLP8	CA_chr10:88944897:88947133:+	99.52
GhTLP7A.2	GhA:chr01:6048661 6051724:+	GaTLP7.2	CA_chr7:92995264:92998667:-	99.743
GhTLP7A.1	GhA:chr08:120995211 120998711:+	GaTLP7.1	CA_chr3:24210746:24214201:+	94.01
GhTLP6A.3	GhA:chr05:27453966 27457122:+	GaTLP6.3	CA_chr10:46424178:46425914:+	97.381
GhTLP6A.2	GhA:chr06:869775 871665:+	GaTLP6.2	CA_chr7:115616747:115618648:-	99.263
GhTLP6A.1	GhA:chr05:18821376 18823547:+	GaTLP6.1	CA_chr8:15732526:15733950:-	98.219
GhTLP5A.2	GhA:chr03:112389242 112392899:+	GaTLP5.3	CA_chr5:8963634:8965537:+	99.529
GhTLP5A.1	GhA:chr01:107578137 107581303:-	GaTLP5.2	CA_chr2:80696652:80698513:+	99.525
GhTLP2A.3	GhA:chr12:15242985 15244849:+	GaTLP2.3	CA_chr6:87318145:87320189:-	94.35
GhTLP2A.2	GhA:chr11:4252195 4256299:+	GaTLP2.1	CA_chr6:29518659:29520756:+	99.517
GhTLP12A.2	GhA:chr09:53138712 53141783:+	GaTLP12.3	CA_chr11:88651667:88653976:+	99.237
GhTLP12A.1	GhA:chr10:21759983 21762837:-	GaTLP12.2	CA_chr1:125845208:125847603:+	99.468
GhTLP11A	GhA:chr11:12921875 12926492:-	GaTLP11	CA_chr4:25409214:25412052:-	100
GbTLP8A.2	GbA:chr05:10538169 10540756:+	GaTLP8	CA_chr10:88944897:88947133:+	99.281
GbTLP8A.1	GbA:Scaffold3378:17019 19596:+	GaTLP8	CA_chr10:88944897:88947133:+	98.082
GbTLP7A.3	GbA:chr01:5828899 5832744:+	GaTLP7.2	CA_chr7:92995264:92998667:-	99.486
GbTLP7A.2	GbA:chr08:118191404 118195120:+	GaTLP7.1	CA_chr3:24210746:24214201:+	94.792
GbTLP6A.3	GbA:chr05:26213749 26217047:+	GaTLP6.3	CA_chr10:46424178:46425914:+	98.267
GbTLP6A.2	GbA:chr06:761708 763929:+	GaTLP6.2	CA_chr7:115616747:115618648:-	99.506
GbTLP6A.1	GbA:chr05:18030893 18033198:+	GaTLP6.1	CA_chr8:15732526:15733950:-	99.237
GbTLP5A.3	GbA:chr03:104669910 104676138:+	GaTLP5.3	CA_chr5:8963634:8965537:+	99.529
GbTLP5A.2	GbA:chr01:105676110 105677971:-	GaTLP5.2	CA_chr2:80696652:80698513:+	99.762
GbTLP5A.1	GbA:Scaffold91:25302 29797:+	GaTLP5.1	CA_chr10:6955456:6958125:-	93.396
GbTLP2A.3	GbA:chr12:15078028 15080997:+	GaTLP2.3	CA_chr6:87318145:87320189:-	98.907
GbTLP2A.2	GbA:chr11:3813200 3817322:+	GaTLP2.1	CA_chr6:29518659:29520756:+	99.517
GbTLP2A.1	GbA:chr10:18997847 19001328:-	GaTLP2.2	CA_chr9:56110460:56112674:-	97.555
GbTLP12A.3	GbA:chr09:50278877 50281768:+	GaTLP12.3	CA_chr11:88651667:88653976:+	99.491
GbTLP12A.2	GbA:chr10:21723033 21724859:-	GaTLP12.2	CA_chr1:125845208:125847603:+	99.644
GbTLP12A.1	GbA:chr02:6142192 6146051:+	GaTLP12.1	CA_chr5:44377749:44379416:+	99.417
GbTLP11A	GbA:chr11:12405505 12409866:-	GaTLP11	CA_chr4:25409214:25412052:-	100
DT Vs D
DT	Chromosomal location	D	Chromosomal location	% Identity
GhTLP7D.3	GhD:chr01:5448473 5453121:+	GrTLP7.3	GR_chr02:4808034:4811930:+	99.483
GhTLP7D.2	GhD:chr08:67215180 67218700:+	GrTLP7.2	GR_chr04:60665497:60669265:+	98.438
GhTLP7D.1	GhD:chr05:53632702 53635785:+	GrTLP7.1	GR_ch09:49203689 49207350:+	94.937
GhTLP6D.3	GhD:chr05:24926304 24929436:+	GrTLP6.3	GR_chr09:22824350 22826996:+	97.881
GhTLP6D.2	GhD:chr06:707815 710329:+	GrTLP6.2	GR_chr10:705149 707577:+	99.505
GhTLP6D.1	GhD:chr05:17145578 17150416:+	GrTLP6.1	GR_chr09:15567676 15569918:+	95.99
GhTLP5D.3	GhD:chr02:69191552 69195172:+	GrTLP5.3	GR_chr05:63517604:63520935:+	100
GhTLP5D.2	GhD:chr01:55366719 55369873:-	GrTLP5.2	GR_chr02:55351835:55355046:-	99.762
GhTLP5D.2	GhD:chr01:55366719 55369873:-	GrTLP5.3	GR_chr05:63517604:63520935:+	90.164
GhTLP5D.1	GhD:chr05:22834369 22839003:+	GrTLP5.1	GR_chr09:20878526 20882901:+	94.34
GhTLP2D.3	GhD:chr12:11431068 11434161:+	GrTLP2.3	GR_chr08:10983416 10986428:+	98.561
GhTLP2D.2	GhD:chr11:3929455 3933050:+	GrTLP2.2	GR_chr07:3545878:3549332:+	99.758
GhTLP2D.1	GhD:chr10:12012251 12016560:+	GrTLP2.1	GR_chr11:11429229 11432319:+	99.433
GhTLP12D.4	GhD:chr08:11289331 11291206:+	GrTLP12.4	GR_chr04:10773031:10775214:+	97.697
GhTLP12D.3	GhD:chr09:30300709 30303722:+	GrTLP12.3	GR_chr06:29765762:29768708:+	99.237
GhTLP12D.2	GhD:chr10:48294734 48297960:+	GrTLP12.2	GR_chr11:44201423 44204423:+	99.468
GhTLP12D.1	GhD:chr02:6472304 6473565:+	GrTLP12.1	GR_chr05:5803516:5805608:+	96.047
GhTLP11D	GhD:chr11:11519838 11525175:-	GrTLP11	GR_chr07:10627794:10632340:-	98.765
GbTLP7D.3	GbD:chr01:5641258 5644642:+	GrTLP7.3	GR_chr02:4808034:4811930:+	100
GbTLP7D.2	GbD:chr08:64380995 64384741:+	GrTLP7.2	GR_chr04:60665497:60669265:+	99.219
GbTLP7D.1	GbD:chr05:53368297 53371951:+	GrTLP7.1	GR_ch09:49203689 49207350:+	98.987
GbTLP6D.3	GbD:chr05:24657207 24660514:+	GrTLP6.3	GR_chr09:22824350 22826996:+	97.642
GbTLP6D.2	GbD:chr06:735015 737233:+	GrTLP6.2	GR_chr10:705149 707577:+	99.274
GbTLP6D.1	GbD:chr05:17031049 17033198:+	GrTLP6.1	GR_chr09:15567676 15569918:+	98.533
GbTLP5D.3	GbD:chr02:67069705 67071604:+	GrTLP5.3	GR_chr05:63517604:63520935:+	99.529
GbTLP5D.2	GbD:chr01:55332523 55334385:-	GrTLP5.2	GR_chr02:55351835:55355046:-	99.525
GbTLP5D.2	GbD:chr01:55332523 55334385:-	GrTLP5.3	GR_chr05:63517604:63520935:+	90.164
GbTLP5D.1	GbD:chr05:22759705 22764214:+	GrTLP5.1	GR_chr09:20878526 20882901:+	94.34
GbTLP2D.3	GbD:chr12:11251940 11254140:+	GrTLP2.3	GR_chr08:10983416 10986428:+	98.561
GbTLP2D.2	GbD:chr11:3795097 3797188:+	GrTLP2.2	GR_chr07:3545878:3549332:+	99.517
GbTLP2D.1	GbD:chr10:11447225 11450694:+	GrTLP2.1	GR_chr11:11429229 11432319:+	99.267
GbTLP12D.3	GbD:chr09:28809892 28812761:+	GrTLP12.3	GR_chr06:29765762:29768708:+	100
GbTLP12D.2	GbD:chr10:45988943 45991475:+	GrTLP12.2	GR_chr11:44201423 44204423:+	99.468
GbTLP12D.1	GbD:chr02:6638191 6639988:+	GrTLP12.1	GR_chr05:5803516:5805608:+	97.403
GbTLP11D	GbD:chr11:11271540 11276030:-	GrTLP11	GR_chr07:10627794:10632340:-	98.765
AT Vs AT
AT	Chromosomal location	AT	Chromosomal location	% Identity
GhTLP11A	GhA:chr11:12921875 12926492:-	GbTLP11A	GbA:chr11:12405505 12409866:-	100
GhTLP2A.2	GhA:chr11:4252195 4256299:+	GbTLP2A.2	GbA:chr11:3813200 3817322:+	100
GhTLP8A	GhA:chr05:11062311 11064976:+	GbTLP8A.2	GbA:chr05:10538169 10540756:+	99.76
GhTLP12A.2	GhA:chr09:53138712 53141783:+	GbTLP12A.3	GbA:chr09:50278877 50281768:+	99.746
GhTLP7A.2	GhA:chr01:6048661 6051724:+	GbTLP7A.3	GbA:chr01:5828899 5832744:+	99.743
GhTLP12A.1	GhA:chr10:21759983 21762837:-	GbTLP12A.2	GbA:chr10:21723033 21724859:-	99.644
GhTLP5A.2	GhA:chr03:112389242 112392899:+	GbTLP5A.3	GbA:chr03:104669910 104676138:+	99.529
GhTLP5A.1	GhA:chr01:107578137 107581303:-	GbTLP5A.2	GbA:chr01:105676110 105677971:-	99.287
GhTLP6A.2	GhA:chr06:869775 871665:+	GbTLP6A.2	GbA:chr06:761708 763929:+	99.259
GhTLP7A.1	GhA:chr08:120995211 120998711:+	GbTLP7A.2	GbA:chr08:118191404 118195120:+	99.219
GhTLP6A.1	GhA:chr05:18821376 18823547:+	GbTLP6A.1	GbA:chr05:18030893 18033198:+	99.022
GhTLP8A	GhA:chr05:11062311 11064976:+	GbTLP8A.1	GbA:Scaffold3378:17019 19596:+	98.561
GhTLP6A.3	GhA:chr05:27453966 27457122:+	GbTLP6A.3	GbA:chr05:26213749 26217047:+	97.794
GhTLP2A.3	GhA:chr12:15242985 15244849:+	GbTLP2A.3	GbA:chr12:15078028 15080997:+	95.42
GhTLP2A.1	GhA:chr10:18951476 18953688:-	GbTLP2A.1	GbA:chr10:18997847 19001328:-	91.019
DT Vs DT
DT	Chromosomal location	DT	Chromosomal location	% Identity
GhTLP11D	GhD:chr11:11519838 11525175:-	GbTLP11D	GbD:chr11:11271540 11276030:-	100
GhTLP2D.1	GhD:chr10:12012251 12016560:+	GbTLP2D.1	GbD:chr10:11447225 11450694:+	100
GhTLP2D.3	GhD:chr12:11431068 11434161:+	GbTLP2D.3	GbD:chr12:11251940 11254140:+	100
GhTLP5D.1	GhD:chr05:22834369 22839003:+	GbTLP5D.1	GbD:chr05:22759705 22764214:+	100
GhTLP5D.2	GhD:chr01:55366719 55369873:-	GbTLP5D.2	GbD:chr01:55332523 55334385:-	99.762
GhTLP2D.2	GhD:chr11:3929455 3933050:+	GbTLP2D.2	GbD:chr11:3795097 3797188:+	99.758
GhTLP5D.3	GhD:chr02:69191552 69195172:+	GbTLP5D.3	GbD:chr02:67069705 67071604:+	99.529
GhTLP2D.4	GhD:chr03:950448 951272:+	GbTLP2D.4	GbD:chr03:914036 914860:+	99.515
GhTLP7D.3	GhD:chr01:5448473 5453121:+	GbTLP7D.3	GbD:chr01:5641258 5644642:+	99.483
GhTLP12D.2	GhD:chr10:48294734 48297960:+	GbTLP12D.2	GbD:chr10:45988943 45991475:+	99.468
GhTLP12D.3	GhD:chr09:30300709 30303722:+	GbTLP12D.3	GbD:chr09:28809892 28812761:+	99.237
GhTLP6D.3	GhD:chr05:24926304 24929436:+	GbTLP6D.3	GbD:chr05:24657207 24660514:+	99.048
GhTLP6D.2	GhD:chr06:707815 710329:+	GbTLP6D.2	GbD:chr06:735015 737233:+	98.762
GhTLP7D.2	GhD:chr08:67215180 67218700:+	GbTLP7D.2	GbD:chr08:64380995 64384741:+	98.177
GhTLP12D.1	GhD:chr02:6472304 6473565:+	GbTLP12D.1	GbD:chr02:6638191 6639988:+	97.233
GhTLP6D.1	GhD:chr05:17145578 17150416:+	GbTLP6D.1	GbD:chr05:17031049 17033198:+	96.992
GhTLP7D.1	GhD:chr05:53632702 53635785:+	GbTLP7D.1	GbD:chr05:53368297 53371951:+	95.949
GhTLP5D.3	GhD:chr02:69191552 69195172:+	GbTLP5D.2	GbD:chr01:55332523 55334385:-	90.164
