# Supplementary material for: Genome-Wide Identification and Evolutionary Analysis of Gossypium Tubby-Like Protein (TLP) Gene Family and Expression Analyses During Salt and Drought Stress
Source: Front Plant Sci. 2021 Jul 21;12:667929. doi: 10.3389/fpls.2021.667929 (PMC8335595; doi:10.3389/fpls.2021.667929)
Supplement: Supplementary Table 5 — The molecular evolutionary rates (Ka, Ks, Ka/Ks ratios) of orthologous TLP gene pairs among Gossypium taxa. [file Table_5.xlsx]

## Sheet: Sheet2
Table S6. The molecular evolutionary rates (Ka, Ks, Ka/Ks ratios) of orthologs TLP gene pairs among Gossypium taxa.
A Vs D
A	D	Ks	Ka	Ka/Ks	Selective pressure
GaTLP5.3	GrTLP5.3	0.0716	0.0056	0.0776	Purifying selection
GaTLP5.2	GrTLP5.2	0.0576	0.0052	0.0895	Purifying selection
GaTLP2.1	GrTLP2.2	0.0511	0.0056	0.1089	Purifying selection
GaTLP11	GrTLP11	0.0462	0.0079	0.1719	Purifying selection
GaTLP6.2	GrTLP6.2	0.0377	0.0108	0.2872	Purifying selection
GaTLP7.2	GrTLP7.3	0.0315	0.0093	0.2949	Purifying selection
GaTLP6.3	GrTLP6.3	0.0493	0.0082	0.1653	Purifying selection
GaTLP12.2	GrTLP12.2	0.0392	0.0095	0.2417	Purifying selection
GaTLP6.1	GrTLP6.1	0.0128	0.012	0.9334	Purifying selection
GaTLP2.2	GrTLP2.1	0.0741	0.0115	0.1545	Purifying selection
GaTLP2.3	GrTLP2.3	0.0802	0.0586	0.7313	Purifying selection
GaTLP12.1	GrTLP12.1	0.0491	0.0168	0.3416	Purifying selection
GaTLP12.3	GrTLP12.3	0.0519	0.0224	0.4313	Purifying selection
GaTLP7.1	GrTLP7.2	0.0545	0.005	0.0918	Purifying selection
GaTLP5.1	GrTLP5.1	0.0011	0.0216	0.0528	Purifying selection
GaTLP12.5	GrTLP12.4	0.2713	0.0465	0.1714	Purifying selection
GaTLP5.2	GrTLP5.3	0.6076	0.0474	0.078	Purifying selection
AT Vs DT
AT	DT	Ks	Ka	Ka/Ks	Selective pressure
GhTLP11A	GbTLP11D	0.0527	0.0042	0.0806	Purifying selection
GhTLP11A	GhTLP11D	0.0529	0.0042	0.0803	Purifying selection
GhTLP12A.1	GhTLP12D.2	0.043	0.0107	0.2479	Purifying selection
GhTLP12A.1	GbTLP12D.2	0.0431	0.0107	0.2471	Purifying selection
GhTLP12A.2	GhTLP12D.3	0.0577	0.0222	0.3843	Purifying selection
GhTLP12A.2	GbTLP12D.3	0.0524	0.0259	0.494	Purifying selection
GhTLP2A.2	GhTLP2D.2	0.0476	0.0045	0.0936	Purifying selection
GhTLP2A.2	GbTLP2D.2	0.0484	0.0055	0.1146	Purifying selection
GhTLP2A.3	GbTLP2D.3	0.0622	0.0493	0.7926	Purifying selection
GhTLP2A.3	GhTLP2D.3	0.0622	0.0493	0.7926	Purifying selection
GhTLP5A.1	GhTLP5D.2	0.0476	0.0053	0.1102	Purifying selection
GhTLP5A.1	GbTLP5D.2	0.0563	0.0063	0.1112	Purifying selection
GhTLP5A.2	GhTLP5D.3	0.0606	0.0055	0.0908	Purifying selection
GhTLP5A.2	GbTLP5D.3	0.0763	0.0076	0.0996	Purifying selection
GhTLP6A.1	GhTLP6D.1	0.0641	0.0518	0.8082	Purifying selection
GhTLP6A.1	GbTLP6D.1	0.0163	0.0114	0.7011	Purifying selection
GhTLP6A.2	GhTLP6D.2	0.0435	0.011	0.2528	Purifying selection
GhTLP6A.2	GbTLP6D.2	0.034	0.0154	0.4532	Purifying selection
GhTLP6A.3	GhTLP6D.3	0.0384	0.0125	0.3256	Purifying selection
GhTLP6A.3	GbTLP6D.3	0.0376	0.0137	0.3631	Purifying selection
GhTLP7A.1	GbTLP7D.2	0.0505	0.011	0.2177	Purifying selection
GhTLP7A.1	GhTLP7D.2	0.0749	0.0161	0.2146	Purifying selection
GhTLP7A.2	GbTLP7D.3	0.0369	0.0083	0.2236	Purifying selection
GhTLP7A.2	GhTLP7D.3	0.036	0.015	0.4181	Purifying selection
GhTLP8A	GhTLP8D	0.022	0.0068	0.3111	Purifying selection
GbTLP11A	GbTLP11D	0.0622	0.0044	0.0703	Purifying selection
GbTLP11A	GhTLP11D	0.0623	0.0044	0.0701	Purifying selection
GbTLP12A.1	GbTLP12D.1	0.0671	0.015	0.2239	Purifying selection
GbTLP12A.2	GhTLP12D.2	0.0656	0.0258	0.3928	Purifying selection
GbTLP12A.2	GbTLP12D.2	0.0662	0.0273	0.4124	Purifying selection
GbTLP12A.3	GhTLP12D.3	0.0583	0.0209	0.3592	Purifying selection
GbTLP12A.3	GbTLP12D.3	0.0528	0.0246	0.4663	Purifying selection
GbTLP2A.1	GbTLP2D.1	0.0562	0.0101	0.1799	Purifying selection
GbTLP2A.2	GhTLP2D.2	0.0448	0.0044	0.0992	Purifying selection
GbTLP2A.2	GbTLP2D.2	0.0455	0.0055	0.1213	Purifying selection
GbTLP2A.3	GbTLP2D.3	0.0346	0.0135	0.3896	Purifying selection
GbTLP2A.3	GhTLP2D.3	0.0346	0.0135	0.3896	Purifying selection
GbTLP5A.1	GbTLP5D.1	0.0293	0.0036	0.1238	Purifying selection
GbTLP5A.1	GhTLP5D.1	0.0321	0.0036	0.1135	Purifying selection
GbTLP5A.2	GhTLP5D.2	0.0477	0.0052	0.1098	Purifying selection
GbTLP5A.2	GbTLP5D.2	0.0563	0.0062	0.1108	Purifying selection
GbTLP5A.3	GhTLP5D.3	0.0635	0.0055	0.0869	Purifying selection
GbTLP5A.3	GbTLP5D.3	0.0793	0.0076	0.096	Purifying selection
GbTLP6A.1	GhTLP6D.1	0.0678	0.0501	0.739	Purifying selection
GbTLP6A.1	GbTLP6D.1	0.0187	0.0103	0.5518	Purifying selection
GbTLP6A.2	GbTLP6D.2	0.0214	0.0088	0.4103	Purifying selection
GbTLP6A.2	GhTLP6D.2	0.0498	0.013	0.2607	Purifying selection
GbTLP6A.3	GbTLP6D.3	0.065	0.04	0.6148	Purifying selection
GbTLP6A.3	GhTLP6D.3	0.0479	0.0173	0.3616	Purifying selection
GbTLP7A.1	GbTLP7D.1	0.039	0.0164	0.4205	Purifying selection
GbTLP7A.1	GhTLP7D.1	0.0322	0.0197	0.6115	Purifying selection
GbTLP7A.2	GbTLP7D.2	0.053	0.011	0.2068	Purifying selection
GbTLP7A.2	GhTLP7D.2	0.0771	0.016	0.2074	Purifying selection
GbTLP7A.3	GbTLP7D.3	0.0394	0.0095	0.2419	Purifying selection
GbTLP7A.3	GhTLP7D.3	0.0386	0.0164	0.4232	Purifying selection
GbTLP8A.1	GhTLP8D	0.0025	0	0.001	Purifying selection
GbTLP8A.2	GhTLP8D	0.0225	0.0079	0.3499	Purifying selection
AT Vs A
AT	A	Ks	Ka	Ka/Ks	Selective pressure
GhTLP8A	GaTLP8	0.0072	0.0021	0.2902	Purifying selection
GhTLP7A.2	GaTLP7.2	0.0067	0.0012	0.1739	Purifying selection
GhTLP7A.1	GaTLP7.1	0	0.0039	Infinity	Purifying selection
GhTLP6A.3	GaTLP6.3	0.0078	0.0093	1.1861	Darwinian selection
GhTLP6A.2	GaTLP6.2	0.0079	0.0032	0.4012	Purifying selection
GhTLP6A.1	GaTLP6.1	0.0038	0.0045	1.1832	Darwinian selection
GhTLP5A.2	GaTLP5.3	0.0024	0.0024	0.983	Purifying selection
GhTLP5A.1	GaTLP5.2	0.0035	0.001	0.2986	Purifying selection
GhTLP2A.3	GaTLP2.3	0.0982	0.0903	0.9196	Purifying selection
GhTLP2A.2	GaTLP2.1	0.0174	0.0023	0.1321	Purifying selection
GhTLP12A.2	GaTLP12.3	0	0.0034	0	Purifying selection
GhTLP12A.1	GaTLP12.2	0.0076	0.0024	0.311	Purifying selection
GhTLP11A	GaTLP11	0	0	NaN	Purifying selection
GbTLP8A.2	GaTLP8	0.0077	0.0031	0.401	Purifying selection
GbTLP8A.1	GaTLP8	0.0325	0.009	0.2762	Purifying selection
GbTLP7A.3	GaTLP7.2	0.0091	0.0024	0.2676	Purifying selection
GbTLP7A.2	GaTLP7.1	0.0031	0.004	1.2927	Darwinian selection
GbTLP6A.3	GaTLP6.3	0.0336	0.0356	1.0609	Darwinian selection
GbTLP6A.2	GaTLP6.2	0.0138	0.0051	0.3681	Purifying selection
GbTLP6A.1	GaTLP6.1	0.0036	0.0034	0.9598	Purifying selection
GbTLP5A.3	GaTLP5.3	0.0049	0.0024	0.4897	Purifying selection
GbTLP5A.2	GaTLP5.2	0.0035	0.001	0.2976	Purifying selection
GbTLP5A.1	GaTLP5.1	0.0034	0.0034	0.9928	Purifying selection
GbTLP2A.3	GaTLP2.3	0.0728	0.0495	0.6794	Purifying selection
GbTLP2A.2	GaTLP2.1	0.0147	0.0023	0.155	Purifying selection
GbTLP2A.1	GaTLP2.2	0.0059	0.0047	0.7991	Purifying selection
GbTLP12A.3	GaTLP12.3	0	0.0021	Infinity	Purifying selection
GbTLP12A.2	GaTLP12.2	0.0235	0.0194	0.823	Purifying selection
GbTLP12A.1	GaTLP12.1	0.0125	0.0026	0.2085	Purifying selection
GbTLP11A	GaTLP11	0.0103	0	0	Purifying selection
DT Vs D
DT	D	Ks	Ka	Ka/Ks	Selective pressure
GhTLP7D.3	GrTLP7.3	0.004	0.0066	1.6654	Darwinian selection
GhTLP7D.2	GrTLP7.2	0.0501	0.0085	0.1695	Purifying selection
GhTLP7D.1	GrTLP7.1	0.0067	0.0072	1.0866	Darwinian selection
GhTLP6D.3	GrTLP6.3	0.0127	0.0053	0.4189	Purifying selection
GhTLP6D.2	GrTLP6.2	0.016	0.0053	0.3288	Purifying selection
GhTLP6D.1	GrTLP6.1	0.0528	0.0442	0.8369	Purifying selection
GhTLP5D.3	GrTLP5.3	0.0072	0	0	Purifying selection
GhTLP5D.2	GrTLP5.2	0.0034	0.001	0.3042	Purifying selection
GhTLP5D.2	GrTLP5.3	0.5612	0.0477	0.0849	Purifying selection
GhTLP5D.1	GrTLP5.1	0.0073	0	0	Purifying selection
GhTLP2D.3	GrTLP2.3	0.003	0.0067	2.2488	Darwinian selection
GhTLP2D.2	GrTLP2.2	0.0085	0.0011	0.1346	Purifying selection
GhTLP2D.1	GrTLP2.1	0.0916	0.0826	0.9018	Purifying selection
GhTLP12D.4	GrTLP12.4	0.0457	0.0113	0.2481	Purifying selection
GhTLP12D.3	GrTLP12.3	0.007	0.0046	0.6563	Purifying selection
GhTLP12D.2	GrTLP12.2	0.0126	0.0023	0.1818	Purifying selection
GhTLP12D.1	GrTLP12.1	0.132	0.079	0.5982	Purifying selection
GhTLP11D	GrTLP11	0.0031	0.0057	1.8538	Darwinian selection
GbTLP7D.3	GrTLP7.3	0.0052	0	0	Purifying selection
GbTLP7D.2	GrTLP7.2	0.0272	0.0036	0.131	Purifying selection
GbTLP7D.1	GrTLP7.1	0.0096	0.0047	0.4865	Purifying selection
GbTLP6D.3	GrTLP6.3	0.0166	0.0064	0.3868	Purifying selection
GbTLP6D.2	GrTLP6.2	0.0173	0.0032	0.1876	Purifying selection
GbTLP6D.1	GrTLP6.1	0.006	0.0069	1.1465	Darwinian selection
GbTLP5D.3	GrTLP5.3	0.0299	0.0022	0.0731	Purifying selection
GbTLP5D.2	GrTLP5.2	0.0113	0.002	0.1804	Purifying selection
GbTLP5D.2	GrTLP5.3	0.5609	0.0477	0.085	Purifying selection
GbTLP5D.1	GrTLP5.1	0.0048	0	0	Purifying selection
GbTLP2D.3	GrTLP2.3	0.003	0.0067	2.2487	Darwinian selection
GbTLP2D.2	GrTLP2.2	0.0092	0.0022	0.2418	Purifying selection
GbTLP2D.1	GrTLP2.1	0.0144	0.0035	0.2448	Purifying selection
GbTLP12D.3	GrTLP12.3	0	0	NaN	Purifying selection
GbTLP12D.2	GrTLP12.2	0.0126	0.0023	0.1815	Purifying selection
GbTLP12D.1	GrTLP12.1	0.0302	0.0116	0.3841	Purifying selection
GbTLP11D	GrTLP11	0.0031	0.0057	1.858	Darwinian selection
AT Vs AT
AT	AT	Ks	Ka	Ka/Ks	Selective pressure
GhTLP11A	GbTLP11A	0.0132	0	0	Purifying selection
GhTLP2A.2	GbTLP2A.2	0.0074	0	0	Purifying selection
GhTLP8A	GbTLP8A.2	0	0.001	Infinity	Purifying selection
GhTLP12A.2	GbTLP12A.3	0	0.0013	Infinity	Purifying selection
GhTLP7A.2	GbTLP7A.3	0.0026	0.0013	0.4903	Purifying selection
GhTLP12A.1	GbTLP12A.2	0.0164	0.0198	1.2091	Darwinian selection
GhTLP5A.2	GbTLP5A.3	0.0024	0.0024	0.9821	Purifying selection
GhTLP5A.1	GbTLP5A.2	0	0.0024	Infinity	Purifying selection
GhTLP6A.2	GbTLP6A.2	0.0121	0.0063	0.5182	Purifying selection
GhTLP7A.1	GbTLP7A.2	0.0026	0	0.001	Purifying selection
GhTLP6A.1	GbTLP6A.1	0	0.001	Infinity	Purifying selection
GhTLP8A	GbTLP8A.1	0.0251	0.0069	0.2736	Purifying selection
GhTLP6A.3	GbTLP6A.3	0.0262	0.0262	1.0022	Darwinian selection
GhTLP2A.3	GbTLP2A.3	0.0257	0.0408	1.5858	Darwinian selection
GhTLP2A.1	GbTLP2A.1	0.0048	0.009	1.865	Darwinian selection
DT Vs DT
DT	DT	Ks	Ka	Ka/Ks	Selective pressure
GhTLP11D	GbTLP11D	0.0104	0	0	Purifying selection
GhTLP2D.1	GbTLP2D.1	0.0763	0.0798	1.046	Darwinian selection
GhTLP2D.3	GbTLP2D.3	0	0	NaN	Purifying selection
GhTLP5D.1	GbTLP5D.1	0.0024	0	0.001	Purifying selection
GhTLP5D.2	GbTLP5D.2	0.008	0.001	0.126	Purifying selection
GhTLP2D.2	GbTLP2D.2	0.0059	0.0011	0.1904	Purifying selection
GhTLP5D.3	GbTLP5D.3	0.022	0.0021	0.0972	Purifying selection
GhTLP2D.4	GbTLP2D.4	0	0.002	0	Purifying selection
GhTLP7D.3	GbTLP7D.3	0.011	0.0068	0.6199	Purifying selection
GhTLP12D.2	GbTLP12D.2	0	0.0022	Infinity	Purifying selection
GhTLP12D.3	GbTLP12D.3	0.007	0.0046	0.6564	Purifying selection
GhTLP6D.3	GbTLP6D.3	0	0.0035	Infinity	Purifying selection
GhTLP6D.2	GbTLP6D.2	0.0341	0.0086	0.253	Purifying selection
GhTLP7D.2	GbTLP7D.2	0.0247	0.0095	0.3831	Purifying selection
GhTLP12D.1	GbTLP12D.1	0.0918	0.0744	0.8102	Purifying selection
GhTLP6D.1	GbTLP6D.1	0.0449	0.0397	0.8831	Purifying selection
GhTLP7D.1	GbTLP7D.1	0.0045	0.0022	0.4874	Purifying selection
GhTLP5D.3	GbTLP5D.2	0.5557	0.0476	0.0857	Purifying selection
