# Supplementary material for: Genome-Wide Identification and Evolutionary Analysis of Gossypium Tubby-Like Protein (TLP) Gene Family and Expression Analyses During Salt and Drought Stress
Source: Front Plant Sci. 2021 Jul 21;12:667929. doi: 10.3389/fpls.2021.667929 (PMC8335595; doi:10.3389/fpls.2021.667929)
Supplement: Supplementary Table 6 — A list of positively and negatively co-expressed genes (Pearson correlation coefficient r ≥ 0.95/r ≤ −0.95) with GhTLP711A and GhTLP12A.1 in salt stress. [file Table_6.xlsx]

## Sheet: GhTLP11A
Table S8. List of Positively and negatively co-expressed genes (Pearson correlation coefficent r ≥ 0.95/r ≤ -0.95) with GhTLP11A in salt stress
GhTLP711A	INTERACTION	GhTLP711A	ANNOTATION
Ghir_A11G012590	pos_interaction	Ghir_A11G020770	Protein of unknown function DUF247, plant
Ghir_A11G012590	pos_interaction	Ghir_A12G010990	Lateral organ boundaries, LOB
Ghir_A11G012590	neg_interaction	Ghir_A11G011150	ABC transporter-like
Ghir_A11G012590	neg_interaction	Ghir_A11G000010	Calcium uniporter protein, C-terminal
Ghir_A11G012590	neg_interaction	Ghir_A11G028910	Formin, FH2 domain
Ghir_A11G012590	neg_interaction	Ghir_A12G012520	IQ motif, EF-hand binding site
Ghir_A11G012590	neg_interaction	Ghir_D01G006620	mRNA (guanine-N(7))-methyltransferase domain

## Sheet: GhTLP12A.1
Table S8. List of Positively and negatively co-expressed genes (Pearson correlation coefficent r ≥ 0.95/r ≤ -0.95) with GhTLP12A.1 in salt stress
GhTLP712A.1	INTERACTION	GhTLP712A.1	ANNOTATION
Ghir_A10G010240	pos_interaction	Ghir_A10G000720	Wall-associated receptor kinase, galacturonan-binding domain
Ghir_A10G010240	pos_interaction	Ghir_A09G009260	Oxoglutarate/iron-dependent dioxygenase
Ghir_A10G010240	pos_interaction	Ghir_A09G002760	Protein kinase domain
Ghir_A10G010240	pos_interaction	Ghir_A09G019160	Peptidase M41
Ghir_A10G010240	pos_interaction	Ghir_A08G021140	SANT/Myb domain
Ghir_A10G010240	pos_interaction	Ghir_A08G001040	NA
Ghir_A10G010240	pos_interaction	Ghir_A08G021220	Lateral organ boundaries, LOB
Ghir_A10G010240	pos_interaction	Ghir_A08G012680	Plant specific eukaryotic initiation factor 4B
Ghir_A10G010240	pos_interaction	Ghir_A08G000640	Sugar phosphate transporter domain
Ghir_A10G010240	pos_interaction	Ghir_A07G024790	NA
Ghir_A10G010240	pos_interaction	Ghir_A07G002580	Lon, substrate-binding domain
Ghir_A10G010240	pos_interaction	Ghir_A06G006150	Very-long-chain 3-ketoacyl-CoA synthase
Ghir_A10G010240	pos_interaction	Ghir_A06G008940	DNA repair Rad51/transcription factor NusA, alpha-helical
Ghir_A10G010240	neg_interaction	Ghir_A09G023030	Zinc finger, FYVE/PHD-type
Ghir_A10G010240	neg_interaction	Ghir_A09G022260	NA
Ghir_A10G010240	neg_interaction	Ghir_A09G014960	Transcription factor, MADS-box
Ghir_A10G010240	neg_interaction	Ghir_A08G010680	Outer envelope pore protein 37-like
Ghir_A10G010240	neg_interaction	Ghir_A07G010460	NA
Ghir_A10G010240	neg_interaction	Ghir_A07G006560	Piezo family
Ghir_A10G010240	neg_interaction	Ghir_A06G008150	Protein of unknown function DUF1677, plant
Ghir_A10G010240	neg_interaction	Ghir_A06G011450	Tetratricopeptide-like helical domain superfamily
Ghir_A10G010240	neg_interaction	Ghir_A06G008950	Conserved oligomeric Golgi complex, subunit 3
