# Supplementary material for: Genome-Wide Identification and Evolutionary Analysis of Gossypium Tubby-Like Protein (TLP) Gene Family and Expression Analyses During Salt and Drought Stress
Source: Front Plant Sci. 2021 Jul 21;12:667929. doi: 10.3389/fpls.2021.667929 (PMC8335595; doi:10.3389/fpls.2021.667929)
Supplement: Supplementary Table 7 — A list of positively and negatively co-expressed genes (Pearson correlation coefficient r ≥ 0.95/r ≤ −0.95) with GhTLP711A and GhTLP12A.1 in drought stress. [file Table_7.xlsx]

## Sheet: GhTLP11A
Table S9. List of Positively and negatively co-expressed genes (Pearson correlation coefficent r ≥ 0.95/r ≤ -0.95) with GhTLP711A in drought stress
GhTLP711A	INTERACTION	GhTLP711A	ANNOTATION
Ghir_A11G012590	pos_interaction	Ghir_A11G002870	Protein kinase domain
Ghir_A11G012590	pos_interaction	Ghir_A09G023150	Folate-biopterin transporter
Ghir_A11G012590	pos_interaction	Ghir_A12G000290	Domain of unknown function DUF828
Ghir_A11G012590	pos_interaction	Ghir_A12G017620	HAD hydrolase, subfamily IA
Ghir_A11G012590	neg_interaction	Ghir_A11G035430	Sphingomyelin synthase-like domain
Ghir_A11G012590	neg_interaction	Ghir_A11G009340	RmlD-like substrate binding domain
Ghir_A11G012590	neg_interaction	Ghir_A11G000930	Multi antimicrobial extrusion protein
Ghir_A11G012590	neg_interaction	Ghir_A10G018730	Cysteine-rich transmembrane CYSTM domain
Ghir_A11G012590	neg_interaction	Ghir_A10G006130	GDSL lipase/esterase
Ghir_A11G012590	neg_interaction	Ghir_A09G008010	B3 DNA binding domain
Ghir_A11G012590	neg_interaction	Ghir_A09G022360	IQ motif, EF-hand binding site
Ghir_A11G012590	neg_interaction	Ghir_A08G004060	Allene oxide cyclase
Ghir_A11G012590	neg_interaction	Ghir_A08G002190	SANT/Myb domain
Ghir_A11G012590	neg_interaction	Ghir_A08G001050	Late embryogenesis abundant protein, LEA_2 subgroup
Ghir_A11G012590	neg_interaction	Ghir_A07G008270	Thymidylate kinase
Ghir_A11G012590	neg_interaction	Ghir_A07G020610	NA
Ghir_A11G012590	neg_interaction	Ghir_A11G032450	Toll/interleukin-1 receptor homology (TIR) domain
Ghir_A11G012590	neg_interaction	Ghir_A12G008100	NA

## Sheet: GhTLP12.1
Table S9. List of Positively and negatively co-expressed genes (Pearson correlation coefficent r ≥ 0.95/r ≤ -0.95) with GhTLP12A.1 in drought stress
GhTLP712A.1	INTERACTION	GhTLP712A.1	ANNOTATION
Ghir_A10G010240	pos_interaction	Ghir_A07G001380	Protein kinase domain
Ghir_A10G010240	pos_interaction	Ghir_A07G008050	Expansin
Ghir_A10G010240	pos_interaction	Ghir_A07G016630	Tetratricopeptide-like helical domain superfamily
Ghir_A10G010240	pos_interaction	Ghir_A07G016770	Protein XRI1
Ghir_A10G010240	pos_interaction	Ghir_A08G001270	Zinc finger, Dof-type
Ghir_A10G010240	pos_interaction	Ghir_A08G005200	DNA/RNA-binding protein Alba-like
Ghir_A10G010240	pos_interaction	Ghir_A08G011180	Molybdate-anion transporter
Ghir_A10G010240	pos_interaction	Ghir_A08G014030	Diacylglycerol kinase, catalytic domain
Ghir_A10G010240	pos_interaction	Ghir_A08G015360	NA
Ghir_A10G010240	pos_interaction	Ghir_A08G020290	PB1 domain
Ghir_A10G010240	pos_interaction	Ghir_A08G022860	Heat shock protein DnaJ, cysteine-rich domain superfamily
Ghir_A10G010240	pos_interaction	Ghir_A08G025560	Senescence/spartin-associated
Ghir_A10G010240	pos_interaction	Ghir_A08G025660	Peptidase M18
Ghir_A10G010240	pos_interaction	Ghir_A09G000500	Chitobiosyldiphosphodolichol beta-mannosyltransferase ALG1-like
Ghir_A10G010240	pos_interaction	Ghir_A09G003620	Protein of unknown function DUF3754
Ghir_A10G010240	pos_interaction	Ghir_A09G018010	NA
Ghir_A10G010240	pos_interaction	Ghir_A09G019560	Glycosyl transferase, family 31
Ghir_A10G010240	pos_interaction	Ghir_A09G023320	Domain of unknown function DUF828
Ghir_A10G010240	pos_interaction	Ghir_A10G000540	NA
Ghir_A10G010240	pos_interaction	Ghir_A10G002380	Zinc finger, Dof-type
Ghir_A10G010240	pos_interaction	Ghir_A10G005620	3-hydroxyisobutyrate dehydrogenase-related, conserved site
Ghir_A10G010240	pos_interaction	Ghir_A10G007380	Phospholipase/carboxylesterase/thioesterase
Ghir_A10G010240	pos_interaction	Ghir_A10G008010	Harbinger transposase-derived nuclease domain
Ghir_A10G010240	pos_interaction	Ghir_A10G023750	Amino acid transporter, transmembrane domain
Ghir_A10G010240	pos_interaction	Ghir_A12G015700	NA
Ghir_A10G010240	pos_interaction	Ghir_A12G008550	Glycoside hydrolase family 17
Ghir_A10G010240	pos_interaction	Ghir_A12G000960	Zinc finger C2H2-type
Ghir_A10G010240	pos_interaction	Ghir_A12G028440	SANT/Myb domain
Ghir_A10G010240	pos_interaction	Ghir_A12G027080	Heavy metal-associated domain superfamily
Ghir_A10G010240	pos_interaction	Ghir_A12G026960	NA
Ghir_A10G010240	pos_interaction	Ghir_A12G021700	GAGA-binding transcriptional activator
Ghir_A10G010240	pos_interaction	Ghir_A12G020230	NA
Ghir_A10G010240	pos_interaction	Ghir_A12G019870	Pectate lyase
Ghir_A10G010240	pos_interaction	Ghir_A12G002470	Sulfotransferase domain
Ghir_A10G010240	pos_interaction	Ghir_A12G001580	LMBR1-like membrane protein
Ghir_A10G010240	pos_interaction	Ghir_A11G032030	Leucine-rich repeat
Ghir_A10G010240	pos_interaction	Ghir_A11G022600	AP2/ERF domain
Ghir_A10G010240	pos_interaction	Ghir_A11G011950	Zinc finger C2H2-type
Ghir_A10G010240	pos_interaction	Ghir_A11G003170	Glycosyl transferase, family 20
Ghir_A10G010240	pos_interaction	Ghir_A11G001380	UBA-like superfamily
Ghir_A10G010240	pos_interaction	Ghir_A11G035230	Glycosyl transferase, family 14
Ghir_A10G010240	pos_interaction	Ghir_A11G031700	NB-ARC
Ghir_A10G010240	pos_interaction	Ghir_A11G014080	Rho protein GDP-dissociation inhibitor
Ghir_A10G010240	pos_interaction	Ghir_A11G013590	K Homology domain, type 1
Ghir_A10G010240	pos_interaction	Ghir_A11G012430	Zinc finger C2H2-type
Ghir_A10G010240	pos_interaction	Ghir_A11G008060	NA
Ghir_A10G010240	pos_interaction	Ghir_A10G024100	Domain unknown function DUF295
Ghir_A10G010240	pos_interaction	Ghir_A10G021990	Small GTPase
Ghir_A10G010240	neg_interaction	Ghir_A07G002840	Ribosomal protein L37e
Ghir_A10G010240	neg_interaction	Ghir_A07G014850	Programmed cell death protein 7
Ghir_A10G010240	neg_interaction	Ghir_A07G018050	X8 domain
Ghir_A10G010240	neg_interaction	Ghir_A07G021330	Armadillo
Ghir_A10G010240	neg_interaction	Ghir_A07G022880	Phosphate permease
Ghir_A10G010240	neg_interaction	Ghir_A07G024460	Plant peroxidase
Ghir_A10G010240	neg_interaction	Ghir_A08G001620	NA
Ghir_A10G010240	neg_interaction	Ghir_A08G004430	Retrotransposon Ty1/copia-like
Ghir_A10G010240	neg_interaction	Ghir_A08G007330	NA
Ghir_A10G010240	neg_interaction	Ghir_A08G010020	Glutamate synthase, alpha subunit, C-terminal
Ghir_A10G010240	neg_interaction	Ghir_A08G021610	Ribonuclease H-like superfamily
Ghir_A10G010240	neg_interaction	Ghir_A09G002000	NA
Ghir_A10G010240	neg_interaction	Ghir_A09G019810	Cellulose synthase
Ghir_A10G010240	neg_interaction	Ghir_A09G023180	Plant lipid transfer protein/Par allergen
Ghir_A10G010240	neg_interaction	Ghir_A10G005400	IQ motif, EF-hand binding site
Ghir_A10G010240	neg_interaction	Ghir_A10G007450	F-box domain
Ghir_A10G010240	neg_interaction	Ghir_A10G012220	Dirigent protein
Ghir_A10G010240	neg_interaction	Ghir_A10G021490	Dirigent protein
Ghir_A10G010240	neg_interaction	Ghir_A12G005260	Mitochondrial carrier protein
Ghir_A10G010240	neg_interaction	Ghir_A11G027420	Aldo/keto reductase
Ghir_A10G010240	neg_interaction	Ghir_A11G027480	Myb-like domain
Ghir_A10G010240	neg_interaction	Ghir_A11G015980	RNA recognition motif domain
Ghir_A10G010240	neg_interaction	Ghir_A11G015640	Cytochrome P450
Ghir_A10G010240	neg_interaction	Ghir_A10G021500	Dirigent protein
