# Supplementary material for: Genome-Wide Identification and Evolutionary Analysis of Gossypium Tubby-Like Protein (TLP) Gene Family and Expression Analyses During Salt and Drought Stress
Source: Front Plant Sci. 2021 Jul 21;12:667929. doi: 10.3389/fpls.2021.667929 (PMC8335595; doi:10.3389/fpls.2021.667929)
Supplement: Supplementary Table 8 — Identified miRNAs and their targets. [file Table_8.xlsx]

## Sheet: Sheet1
Table S4. Potential miRNA target sites in cotton TLP transcripts
miRNA_Acc.	Target_Acc.	Expectation	UPE$	miRNA_start	miRNA_end	Target_start	Target_end	miRNA_aligned_fragment	alignment	Target_aligned_fragment	Inhibition	Multiplicity
gra-miR7494b	GaTLP6.3	2.5	8.074	1	23	107	129	AGAGGGAGAAGCAGAAGAGAAUA	: .:::::: :::::.:.:::	CUUCUUCUUCUUCUUCUUCUUCU	Cleavage	1
gra-miR1446	GaTLP2.3	3	21.224	1	21	436	457	AACUCUCUCCCUCA-AAGGCUA	::::: :::::::::::::	GUGCCUUCUGAGGGAGAGAGUG	Cleavage	1
gra-miR1446	GaTLP2.1	3	20.546	1	21	436	457	AACUCUCUCCCUCA-AAGGCUA	::::: :::::::::::::	GUGCCUUCUGAGGGAGAGAGUG	Cleavage	1
gra-miR7494b	GrTLP6.3	2.5	8.002	1	23	392	414	AGAGGGAGAAGCAGAAGAGAAUA	: .:::::: :::::.:.:::	CUUCUUCUUCUUCUUCUUCUUCU	Cleavage	2
gra-miR1446	GrTLP2.3	3	21.16	1	21	445	466	AACUCUCUCCCUCA-AAGGCUA	::::: :::::::::::::	GUGCCUUCUGAGGGAGAGAGUG	Cleavage	1
ghr-miR399a	GrTLP7.1	3.5	15.488	1	21	496	516	CGCCAAUGGAGAUUUGUCCGG	::. ::::.::.::::::	AAGGGGAAAUUUCUAUUGGCA	Cleavage	1
ghr-miR399b	GrTLP7.1	3.5	15.488	1	21	496	516	CGCCAAUGGAGAUUUGUCCGG	::. ::::.::.::::::	AAGGGGAAAUUUCUAUUGGCA	Cleavage	1
ghr-miR399d	GrTLP7.1	3.5	15.488	1	21	496	516	UGCCAAAGGAGAUUUGCCCUG	:::: ::::.::. ::::::	AAGGGGAAAUUUCUAUUGGCA	Cleavage	1
ghr-miR399e	GrTLP7.1	3.5	15.488	1	21	496	516	UGCCAAAGGAGAUUUGCCCCG	::: ::::.::. ::::::	AAGGGGAAAUUUCUAUUGGCA	Cleavage	1
gra-miR1446	GrTLP2.2	3.5	23.875	1	21	436	457	AACUCUCUCCCUCA-AAGGCUA	::::: ::::::.::::::	GUGCCUUCUGAGGGGGAGAGUG	Cleavage	1
gra-miR482c	GrTLP12.1	3.5	23.054	1	22	679	700	UUCCCAAAACCUCCAAUUCCAA	:::::::: ::::::::	UAUGAAUUGGAAGUUUUGGGUU	Translation	1
gra-miR7486d	GrTLP7.3	3.5	24.749	1	21	694	713	UGGGGGCGCGCUUUGCUUACG	::::::::: : .:::::::	AGUAAGCAAAUC-UGCCCCCA	Translation	1
gra-miR7504k	GrTLP2.1	3.5	17.772	1	24	1081	1104	UUUCUCCUGAUUUUUAGCAUUUUU	::.::.::::::::::.	GUAUCACCUGAAGAUCAGGAGAAG	Cleavage	1
gra-miR7504l	GrTLP2.1	3.5	17.772	1	24	1081	1104	UUUCUCCUGAUUUUUAGCAUUUUU	::.::.::::::::::.	GUAUCACCUGAAGAUCAGGAGAAG	Cleavage	1
gra-miR7504m	GrTLP2.1	3.5	17.772	1	24	1081	1104	UUUCUCCUGAUUUUUAGCAUUUUU	::.::.::::::::::.	GUAUCACCUGAAGAUCAGGAGAAG	Cleavage	1
ghr-miR399a	GrTLP7.3	4	14.82	1	21	478	498	CGCCAAUGGAGAUUUGUCCGG	::. ::.:.::.::::::	AAGGGGAAGUUUCUAUUGGCA	Cleavage	1
ghr-miR399b	GrTLP7.3	4	14.82	1	21	478	498	CGCCAAUGGAGAUUUGUCCGG	::. ::.:.::.::::::	AAGGGGAAGUUUCUAUUGGCA	Cleavage	1
ghr-miR399d	GrTLP7.3	4	14.82	1	21	478	498	UGCCAAAGGAGAUUUGCCCUG	:::: ::.:.::. ::::::	AAGGGGAAGUUUCUAUUGGCA	Cleavage	1
ghr-miR399e	GrTLP7.3	4	14.82	1	21	478	498	UGCCAAAGGAGAUUUGCCCCG	::: ::.:.::. ::::::	AAGGGGAAGUUUCUAUUGGCA	Cleavage	1
ghr-miR7495a	GrTLP5.3	4	12.284	1	21	386	406	UUACUUUAGAUGUCUCCUUCA	:.::: : ::::::: :::	AAAGGGAUAAAUCUAAAUUAA	Cleavage	1
ghr-miR7495b	GrTLP5.3	4	12.284	1	21	386	406	UUACUUUAGAUGUCUCCUUCA	:.::: : ::::::: :::	AAAGGGAUAAAUCUAAAUUAA	Cleavage	1
gra-miR1446	GrTLP2.1	4	23.088	1	21	428	448	AACUCUCUCCCUCAAAGGCUA	:: :.: ::::::::::.::	UACCUUCUGAGGGAGAGGGUG	Cleavage	1
gra-miR482	GrTLP12.4	4	17.773	1	22	229	251	UCUUUCCAAUUCCU-CCCAUUCC	:: .:: : ::::::::::.:::	GGUGUGUGUAGGAAUUGGAGAGA	Cleavage	1
gra-miR7492e	GrTLP2.1	4	6.48	1	19	1	19	CCAUGAUCUUUAGCGGCGU	:.:.: ::.:::::.:::	AUGUCACUGAAGAUUAUGA	Cleavage	1
gra-miR7492f	GrTLP2.1	4	6.48	1	19	1	19	CCAUGAUCUUUAGCGGCGU	:.:.: ::.:::::.:::	AUGUCACUGAAGAUUAUGA	Cleavage	1
gra-miR7494b	GrTLP6.3	4	5.265	1	23	410	432	AGAGGGAGAAGCAGAAGAGAAUA	::::: :::::.:.:::	CUUCUUCUUCAUCUUCUUCUUCU	Cleavage	2
gra-miR7494e	GrTLP2.1	4	6.48	1	19	1	19	UCGUGAUCUUUAGCGGUGU	:...: ::.:::::.:.::	AUGUCACUGAAGAUUAUGA	Cleavage	1
gra-miR7494f	GrTLP2.1	4	6.48	1	19	1	19	UCGUGAUCUUUAGCGGUGU	:...: ::.:::::.:.::	AUGUCACUGAAGAUUAUGA	Cleavage	1
gra-miR7584e	GrTLP2.1	4	16.81	1	21	554	574	AGGAGUUAGAUUGUAUUUUAU	.:::: :: ..:::::::..:	GUAAACUAAGGUCUAACUUUU	Cleavage	1
gra-miR8649	GrTLP5.1	4	16.9	1	24	482	505	ACACUGUGGAAGUGGAUCUCUCUC	::: :.:::: ::::: ::	CCCGUAGAACUACUUGCACAGAGU	Cleavage	1
gra-miR8673	GrTLP2.3	4	14.876	1	24	406	429	AAGAUAUGUAAACCUUGAGGGCUA	:::: : ::::::::::	GACAGAACAAGUUCUACAUAUCUU	Translation	1
gra-miR8673	GrTLP2.1	4	17.692	1	24	388	411	AAGAUAUGUAAACCUUGAGGGCUA	::: :: ::::::::::	GACAGAGCAACGUCUACAUAUCUU	Translation	1
gra-miR8695	GrTLP6.2	4	16.415	1	21	506	526	AGGAUGUAAAAGAAUAGGUGA	.::. :::.: :::.:::.:	GUACUGAUUUUGUUAUAUCUU	Translation	1
gra-miR8733	GrTLP12.4	4	18.567	1	21	744	764	GAGCUUGGAAGUGCAUCCGGC	.:::::: :::::: :::	CAUGGAUGCCAUUCCAACCUC	Translation	1
gra-miR8741	GrTLP7.1	4	16.913	1	21	936	956	UAGCACUGAAGAUGAUGAUGG	::: : :::.: :::::::.	GCAUGAACAUUUACAGUGCUG	Cleavage	1
gra-miR8743b	GrTLP6.3	4	8.951	1	24	170	192	UUUGGAAAGUUAUAAAAUGGUCAU	::::::: ::.:::...::	CUUCGCAUUUUA-AAUUUUUUGAA	Cleavage	1
gra-miR8759	GrTLP7.1	4	21.086	1	21	1085	1105	UGGUGGAAGUAUUGUGCCCGG	..::: :..:::: :.:::::	UUGGGGAUGAUACAUUCACCA	Cleavage	1
gra-miR8759	GrTLP7.3	4	15.697	1	21	1067	1087	UGGUGGAAGUAUUGUGCCCGG	::: :..:::: :.:::::	UAGGGGAUGAUACAUUCACCA	Cleavage	1
gra-miR8767c	GrTLP5.1	4	17.464	1	21	1158	1178	UUUUCAACUCUGCCAAGCAAU	:.::::.: :::::..::	CCAGUUUGGUAAAGUUGGGAA	Translation	1
gra-miR8779	GrTLP11	4	13.783	1	23	862	884	UUUGAUCUAACGUACAGAGACUA	:::: : ::::::::::	UCACUGCUGUUCUUUAGAUCAAA	Translation	1
gra-miR7494b	GhTLP6D.3	2.5	10.398	1	23	392	414	AGAGGGAGAAGCAGAAGAGAAUA	: .:::::: :::::.:.:::	CUUCUUCUUCUUCUUCUUCUUCU	Cleavage	1
gra-miR1446	GhTLP2D.3	3	21.16	1	21	445	466	AACUCUCUCCCUCA-AAGGCUA	::::: :::::::::::::	GUGCCUUCUGAGGGAGAGAGUG	Cleavage	1
gra-miR1446	GhTLP2A.2	3	20.546	1	21	436	457	AACUCUCUCCCUCA-AAGGCUA	::::: :::::::::::::	GUGCCUUCUGAGGGAGAGAGUG	Cleavage	1
ghr-miR399a	GhTLP7D.1	3.5	15.775	1	21	496	516	CGCCAAUGGAGAUUUGUCCGG	::. ::::.::.::::::	AAGGGGAAAUUUCUAUUGGCA	Cleavage	1
ghr-miR399b	GhTLP7D.1	3.5	15.775	1	21	496	516	CGCCAAUGGAGAUUUGUCCGG	::. ::::.::.::::::	AAGGGGAAAUUUCUAUUGGCA	Cleavage	1
ghr-miR399d	GhTLP7D.1	3.5	15.775	1	21	496	516	UGCCAAAGGAGAUUUGCCCUG	:::: ::::.::. ::::::	AAGGGGAAAUUUCUAUUGGCA	Cleavage	1
ghr-miR399e	GhTLP7D.1	3.5	15.775	1	21	496	516	UGCCAAAGGAGAUUUGCCCCG	::: ::::.::. ::::::	AAGGGGAAAUUUCUAUUGGCA	Cleavage	1
ghr-miR7502	GhTLP6D.1	3.5	15.52	1	24	68	91	UUUUUAACAGUAGAAAUGAAUGAA	::. :::.:::: :::::::	UGUUUUUUUUUUUACUUUUAAAAA	Cleavage	1
gra-miR482c	GhTLP12D.1	3.5	22.507	1	22	358	379	UUCCCAAAACCUCCAAUUCCAA	:::::::: ::::::::	UAUGAAUUGGAAGUUUUGGGUU	Translation	1
gra-miR7504k	GhTLP2D.1	3.5	17.772	1	24	1093	1116	UUUCUCCUGAUUUUUAGCAUUUUU	::.::.::::::::::.	GUAUCACCUGAAGAUCAGGAGAAG	Cleavage	1
gra-miR7504l	GhTLP2D.1	3.5	17.772	1	24	1093	1116	UUUCUCCUGAUUUUUAGCAUUUUU	::.::.::::::::::.	GUAUCACCUGAAGAUCAGGAGAAG	Cleavage	1
gra-miR7504m	GhTLP2D.1	3.5	17.772	1	24	1093	1116	UUUCUCCUGAUUUUUAGCAUUUUU	::.::.::::::::::.	GUAUCACCUGAAGAUCAGGAGAAG	Cleavage	1
gra-miR8700	GhTLP7D.1	3.5	19.294	1	24	1067	1090	AGGGCGACAACGGUUACUGUGAUU	:::: ::: ::::: ::::	UCCUCCAGUCACCCUUGUCCCCCU	Translation	1
gra-miR8767c	GhTLP5D.1	3.5	15.286	1	21	1158	1178	UUUUCAACUCUGCCAAGCAAU	:.::::.: :::::.:::	CCAGUUUGGUAAAGUUGGAAA	Translation	1
ghr-miR399a	GhTLP7D.3	4	15.18	1	21	478	498	CGCCAAUGGAGAUUUGUCCGG	::. ::.:.::.::::::	AAGGGGAAGUUUCUAUUGGCA	Cleavage	1
ghr-miR399a	GhTLP2D.4	4	16.941	1	21	7	27	CGCCAAUGGAGAUUUGUCCGG	::.::::. :..::::::	AGCGAUAAAUUGCUGUUGGCG	Translation	1
ghr-miR399a	GhTLP7A.2	4	15.073	1	21	478	498	CGCCAAUGGAGAUUUGUCCGG	::. ::.:.::.::::::	AAGGGGAAGUUUCUAUUGGCA	Cleavage	1
ghr-miR399b	GhTLP7D.3	4	15.18	1	21	478	498	CGCCAAUGGAGAUUUGUCCGG	::. ::.:.::.::::::	AAGGGGAAGUUUCUAUUGGCA	Cleavage	1
ghr-miR399b	GhTLP2D.4	4	16.941	1	21	7	27	CGCCAAUGGAGAUUUGUCCGG	::.::::. :..::::::	AGCGAUAAAUUGCUGUUGGCG	Translation	1
ghr-miR399b	GhTLP7A.2	4	15.073	1	21	478	498	CGCCAAUGGAGAUUUGUCCGG	::. ::.:.::.::::::	AAGGGGAAGUUUCUAUUGGCA	Cleavage	1
ghr-miR399d	GhTLP7A.2	4	15.073	1	21	478	498	UGCCAAAGGAGAUUUGCCCUG	:::: ::.:.::. ::::::	AAGGGGAAGUUUCUAUUGGCA	Cleavage	1
ghr-miR399d	GhTLP7D.3	4	15.18	1	21	478	498	UGCCAAAGGAGAUUUGCCCUG	:::: ::.:.::. ::::::	AAGGGGAAGUUUCUAUUGGCA	Cleavage	1
ghr-miR399e	GhTLP7A.2	4	15.073	1	21	478	498	UGCCAAAGGAGAUUUGCCCCG	::: ::.:.::. ::::::	AAGGGGAAGUUUCUAUUGGCA	Cleavage	1
ghr-miR399e	GhTLP7D.3	4	15.18	1	21	478	498	UGCCAAAGGAGAUUUGCCCCG	::: ::.:.::. ::::::	AAGGGGAAGUUUCUAUUGGCA	Cleavage	1
ghr-miR7491	GhTLP2D.2	4	15.86	1	24	645	668	UGGGAUCUUCGAGAGGAUUGAGCC	: :.::: ::::::::.:::	UACCCGAUCGAGUCGAAGAUUCCA	Cleavage	1
ghr-miR7491	GhTLP2A.2	4	13.559	1	24	645	668	UGGGAUCUUCGAGAGGAUUGAGCC	: :.::: ::::::::.:::	UACCCGAUCAAGUCGAAGAUUCCA	Cleavage	1
ghr-miR7495a	GhTLP5D.3	4	12.284	1	21	386	406	UUACUUUAGAUGUCUCCUUCA	:.::: : ::::::: :::	AAAGGGAUAAAUCUAAAUUAA	Cleavage	1
ghr-miR7495a	GhTLP5A.2	4	12.526	1	21	386	406	UUACUUUAGAUGUCUCCUUCA	:.::: : ::::::: :::	AAAGGGAUAAAUCUAAAUUAA	Cleavage	1
ghr-miR7495b	GhTLP5D.3	4	12.284	1	21	386	406	UUACUUUAGAUGUCUCCUUCA	:.::: : ::::::: :::	AAAGGGAUAAAUCUAAAUUAA	Cleavage	1
ghr-miR7495b	GhTLP5A.2	4	12.526	1	21	386	406	UUACUUUAGAUGUCUCCUUCA	:.::: : ::::::: :::	AAAGGGAUAAAUCUAAAUUAA	Cleavage	1
gra-miR1446	GhTLP2D.1	4	23.088	1	21	440	460	AACUCUCUCCCUCAAAGGCUA	:: :.: ::::::::::.::	UACCUUCUGAGGGAGAGGGUG	Cleavage	1
gra-miR7492e	GhTLP2D.1	4	8.398	1	21	12	32	CCAUGAUCUUUAGCGGCGUUU	:.:.:.: ::.:::::.:::	AGAUGUCACUGAAGAUUAUGA	Cleavage	1
gra-miR7492e	GhTLP2A.1	4	7.131	1	19	1	19	CCAUGAUCUUUAGCGGCGU	:.:.: ::.:::::.:::	AUGUCACUGAAGAUUAUGA	Cleavage	1
gra-miR7492f	GhTLP2D.1	4	8.398	1	21	12	32	CCAUGAUCUUUAGCGGCGUUU	:.:.:.: ::.:::::.:::	AGAUGUCACUGAAGAUUAUGA	Cleavage	1
gra-miR7492f	GhTLP2A.1	4	7.131	1	19	1	19	CCAUGAUCUUUAGCGGCGU	:.:.: ::.:::::.:::	AUGUCACUGAAGAUUAUGA	Cleavage	1
gra-miR7492g	GhTLP2D.1	4	8.398	1	21	11	31	CGUGAUCUUUAGCGGCGUUUG	:.:.:.: ::.:::::.:.:	AAGAUGUCACUGAAGAUUAUG	Cleavage	1
gra-miR7492h	GhTLP2D.1	4	8.398	1	21	11	31	CGUGAUCUUUAGCGGCGUUUG	:.:.:.: ::.:::::.:.:	AAGAUGUCACUGAAGAUUAUG	Cleavage	1
gra-miR7492i	GhTLP2D.1	4	8.398	1	21	11	31	CGUGAUCUUUAGCGGCGUUUG	:.:.:.: ::.:::::.:.:	AAGAUGUCACUGAAGAUUAUG	Cleavage	1
gra-miR7492j	GhTLP2D.1	4	8.398	1	21	11	31	CGUGAUCUUUAGCGGCGUUUG	:.:.:.: ::.:::::.:.:	AAGAUGUCACUGAAGAUUAUG	Cleavage	1
gra-miR7492k	GhTLP2D.1	4	8.398	1	21	11	31	CGUGAUCUUUAGCGGCGUUUG	:.:.:.: ::.:::::.:.:	AAGAUGUCACUGAAGAUUAUG	Cleavage	1
gra-miR7494e	GhTLP2D.1	4	8.398	1	21	12	32	UCGUGAUCUUUAGCGGUGUUU	:.:...: ::.:::::.:.::	AGAUGUCACUGAAGAUUAUGA	Cleavage	1
gra-miR7494e	GhTLP2A.1	4	7.131	1	19	1	19	UCGUGAUCUUUAGCGGUGU	:...: ::.:::::.:.::	AUGUCACUGAAGAUUAUGA	Cleavage	1
gra-miR7494f	GhTLP2D.1	4	8.398	1	21	12	32	UCGUGAUCUUUAGCGGUGUUU	:.:...: ::.:::::.:.::	AGAUGUCACUGAAGAUUAUGA	Cleavage	1
gra-miR7494f	GhTLP2A.1	4	7.131	1	19	1	19	UCGUGAUCUUUAGCGGUGU	:...: ::.:::::.:.::	AUGUCACUGAAGAUUAUGA	Cleavage	1
gra-miR7584e	GhTLP2D.1	4	16.81	1	21	566	586	AGGAGUUAGAUUGUAUUUUAU	.:::: :: ..:::::::..:	GUAAACUAAGGUCUAACUUUU	Cleavage	1
gra-miR8649	GhTLP5D.1	4	16.9	1	24	482	505	ACACUGUGGAAGUGGAUCUCUCUC	::: :.:::: ::::: ::	CCCGUAGAACUACUUGCACAGAGU	Cleavage	1
gra-miR8673	GhTLP2D.3	4	14.876	1	24	406	429	AAGAUAUGUAAACCUUGAGGGCUA	:::: : ::::::::::	GACAGAACAAGUUCUACAUAUCUU	Translation	1
gra-miR8673	GhTLP2D.1	4	17.692	1	24	400	423	AAGAUAUGUAAACCUUGAGGGCUA	::: :: ::::::::::	GACAGAGCAACGUCUACAUAUCUU	Translation	1
gra-miR8673	GhTLP2A.1	4	14.363	1	24	301	324	AAGAUAUGUAAACCUUGAGGGCUA	::: :: ::::::::::	GACAGAGCAACGUCUACAUAUCUU	Translation	1
gra-miR8695	GhTLP6A.2	4	18.194	1	21	506	526	AGGAUGUAAAAGAAUAGGUGA	.::. :::.: :::.:::.:	GUACUGAUUUUGUUAUAUCUU	Translation	1
gra-miR8695	GhTLP6D.2	4	15.123	1	21	506	526	AGGAUGUAAAAGAAUAGGUGA	.::. :::.: :::.:::.:	GUACUGAUUUUGUUAUAUCUU	Translation	1
gra-miR8706a	GhTLP6A.2	4	17.513	1	24	82	105	AGUUUUAGGAUUGAUUUGAUGAAA	::: ::.::::: .::.::	CAAGCUCAUAUUAAUCCAGAAGCU	Cleavage	1
gra-miR8706b	GhTLP6A.2	4	17.513	1	24	82	105	AGUUUUAGGAUUGAUUUGAUGAAA	::: ::.::::: .::.::	CAAGCUCAUAUUAAUCCAGAAGCU	Cleavage	1
gra-miR8741	GhTLP7D.1	4	16.239	1	21	936	956	UAGCACUGAAGAUGAUGAUGG	::: : :::.: :::::::.	GCAUGAACAUUUACAGUGCUG	Cleavage	1
gra-miR8743b	GhTLP6D.3	4	9.838	1	24	170	192	UUUGGAAAGUUAUAAAAUGGUCAU	::::::: ::.:::...::	CUUCGCAUUUUA-AAUUUUUUGAA	Cleavage	1
gra-miR8759	GhTLP7A.2	4	18.948	1	21	1067	1087	UGGUGGAAGUAUUGUGCCCGG	::: :..:::: :.:::::	UAGGGGAUGAUACAUUCACCA	Cleavage	1
gra-miR8759	GhTLP7D.3	4	15.268	1	21	1067	1087	UGGUGGAAGUAUUGUGCCCGG	::: :..:::: :.:::::	UAGGGGAUGAUACAUUCACCA	Cleavage	1
gra-miR8762e	GhTLP5D.1	4	15.286	1	24	1155	1178	UUUUUAACUUUACUGACAUGGCAU	::: :..::::::::..:::	UCUCCAGUUUGGUAAAGUUGGAAA	Cleavage	1
gra-miR8771a	GhTLP6D.3	4	17.215	1	21	1149	1169	GGAUUGUCGUUAGGGAGGUAA	:..:::::.:.:: .::::	AAAUUUCCCUGAUGAGGAUCC	Cleavage	1
gra-miR8771b	GhTLP6D.3	4	17.215	1	21	1149	1169	GGAUUGUCGUUAGGGAGGUAA	:..:::::.:.:: .::::	AAAUUUCCCUGAUGAGGAUCC	Cleavage	1
gra-miR8779	GhTLP11D	4	14.098	1	23	862	884	UUUGAUCUAACGUACAGAGACUA	:::: : ::::::::::	UCACUGCUGUUCUUUAGAUCAAA	Translation	1
gra-miR8779	GhTLP11A	4	12.634	1	23	580	602	UUUGAUCUAACGUACAGAGACUA	:::: : ::::::::::	UCACUGCUGUUCUUUAGAUCAAA	Translation	1
gra-miR7494b	GbTLP6D.3	2.5	10.515	1	23	107	129	AGAGGGAGAAGCAGAAGAGAAUA	: .:::::: :::::.:.:::	CUUCUUCUUCUUCUUCUUCUUCU	Cleavage	1
gra-miR7494b	GbTLP6A.3	2.5	7.274	1	23	314	336	AGAGGGAGAAGCAGAAGAGAAUA	: .:::::: :::::.:.:::	CUUCUUCUUCUUCUUCUUCUUCU	Cleavage	1
gra-miR1446	GbTLP2A.2	3	20.546	1	21	436	457	AACUCUCUCCCUCA-AAGGCUA	::::: :::::::::::::	GUGCCUUCUGAGGGAGAGAGUG	Cleavage	1
gra-miR1446	GbTLP2D.3	3	21.16	1	21	445	466	AACUCUCUCCCUCA-AAGGCUA	::::: :::::::::::::	GUGCCUUCUGAGGGAGAGAGUG	Cleavage	1
gra-miR1446	GbTLP2A.3	3	21.972	1	21	412	433	AACUCUCUCCCUCA-AAGGCUA	::::: :::::::::::::	GUGCCUUCUGAGGGAGAGAGUG	Cleavage	1
ghr-miR399a	GbTLP7D.1	3.5	15.775	1	21	496	516	CGCCAAUGGAGAUUUGUCCGG	::. ::::.::.::::::	AAGGGGAAAUUUCUAUUGGCA	Cleavage	1
ghr-miR399b	GbTLP7D.1	3.5	15.775	1	21	496	516	CGCCAAUGGAGAUUUGUCCGG	::. ::::.::.::::::	AAGGGGAAAUUUCUAUUGGCA	Cleavage	1
ghr-miR399d	GbTLP7D.1	3.5	15.775	1	21	496	516	UGCCAAAGGAGAUUUGCCCUG	:::: ::::.::. ::::::	AAGGGGAAAUUUCUAUUGGCA	Cleavage	1
ghr-miR399e	GbTLP7D.1	3.5	15.775	1	21	496	516	UGCCAAAGGAGAUUUGCCCCG	::: ::::.::. ::::::	AAGGGGAAAUUUCUAUUGGCA	Cleavage	1
gra-miR482c	GbTLP12D.1	3.5	22.507	1	22	682	703	UUCCCAAAACCUCCAAUUCCAA	:::::::: ::::::::	UAUGAAUUGGAAGUUUUGGGUU	Translation	1
gra-miR7486d	GbTLP7D.3	3.5	24.749	1	21	694	713	UGGGGGCGCGCUUUGCUUACG	::::::::: : .:::::::	AGUAAGCAAAUC-UGCCCCCA	Translation	1
gra-miR7504k	GbTLP2D.1	3.5	17.772	1	24	1081	1104	UUUCUCCUGAUUUUUAGCAUUUUU	::.::.::::::::::.	GUAUCACCUGAAGAUCAGGAGAAG	Cleavage	1
gra-miR7504l	GbTLP2D.1	3.5	17.772	1	24	1081	1104	UUUCUCCUGAUUUUUAGCAUUUUU	::.::.::::::::::.	GUAUCACCUGAAGAUCAGGAGAAG	Cleavage	1
gra-miR7504m	GbTLP2D.1	3.5	17.772	1	24	1081	1104	UUUCUCCUGAUUUUUAGCAUUUUU	::.::.::::::::::.	GUAUCACCUGAAGAUCAGGAGAAG	Cleavage	1
gra-miR8767c	GbTLP5D.1	3.5	15.286	1	21	1158	1178	UUUUCAACUCUGCCAAGCAAU	:.::::.: :::::.:::	CCAGUUUGGUAAAGUUGGAAA	Translation	1
ghr-miR399a	GbTLP7A.1	4	16.362	1	21	472	492	CGCCAAUGGAGAUUUGUCCGG	::. ::.:.::.::::::	AAGGGGAAGUUUCUAUUGGCA	Cleavage	1
ghr-miR399a	GbTLP2D.4	4	16.941	1	21	7	27	CGCCAAUGGAGAUUUGUCCGG	::.::::. :..::::::	AGCGAUAAAUUGCUGUUGGCG	Translation	1
ghr-miR399a	GbTLP7A.3	4	15.073	1	21	478	498	CGCCAAUGGAGAUUUGUCCGG	::. ::.:.::.::::::	AAGGGGAAGUUUCUAUUGGCA	Cleavage	1
ghr-miR399a	GbTLP7D.3	4	15.111	1	21	478	498	CGCCAAUGGAGAUUUGUCCGG	::. ::.:.::.::::::	AAGGGGAAGUUUCUAUUGGCA	Cleavage	1
ghr-miR399b	GbTLP7A.3	4	15.073	1	21	478	498	CGCCAAUGGAGAUUUGUCCGG	::. ::.:.::.::::::	AAGGGGAAGUUUCUAUUGGCA	Cleavage	1
ghr-miR399b	GbTLP7D.3	4	15.111	1	21	478	498	CGCCAAUGGAGAUUUGUCCGG	::. ::.:.::.::::::	AAGGGGAAGUUUCUAUUGGCA	Cleavage	1
ghr-miR399b	GbTLP7A.1	4	16.362	1	21	472	492	CGCCAAUGGAGAUUUGUCCGG	::. ::.:.::.::::::	AAGGGGAAGUUUCUAUUGGCA	Cleavage	1
ghr-miR399b	GbTLP2D.4	4	16.941	1	21	7	27	CGCCAAUGGAGAUUUGUCCGG	::.::::. :..::::::	AGCGAUAAAUUGCUGUUGGCG	Translation	1
ghr-miR399d	GbTLP7A.1	4	16.362	1	21	472	492	UGCCAAAGGAGAUUUGCCCUG	:::: ::.:.::. ::::::	AAGGGGAAGUUUCUAUUGGCA	Cleavage	1
ghr-miR399d	GbTLP7A.3	4	15.073	1	21	478	498	UGCCAAAGGAGAUUUGCCCUG	:::: ::.:.::. ::::::	AAGGGGAAGUUUCUAUUGGCA	Cleavage	1
ghr-miR399d	GbTLP7D.3	4	15.111	1	21	478	498	UGCCAAAGGAGAUUUGCCCUG	:::: ::.:.::. ::::::	AAGGGGAAGUUUCUAUUGGCA	Cleavage	1
ghr-miR399e	GbTLP7A.1	4	16.362	1	21	472	492	UGCCAAAGGAGAUUUGCCCCG	::: ::.:.::. ::::::	AAGGGGAAGUUUCUAUUGGCA	Cleavage	1
ghr-miR399e	GbTLP7A.3	4	15.073	1	21	478	498	UGCCAAAGGAGAUUUGCCCCG	::: ::.:.::. ::::::	AAGGGGAAGUUUCUAUUGGCA	Cleavage	1
ghr-miR399e	GbTLP7D.3	4	15.111	1	21	478	498	UGCCAAAGGAGAUUUGCCCCG	::: ::.:.::. ::::::	AAGGGGAAGUUUCUAUUGGCA	Cleavage	1
ghr-miR7491	GbTLP2A.2	4	13.669	1	24	645	668	UGGGAUCUUCGAGAGGAUUGAGCC	: :.::: ::::::::.:::	UACCCGAUCAAGUCGAAGAUUCCA	Cleavage	1
ghr-miR7491	GbTLP2D.2	4	15.86	1	24	645	668	UGGGAUCUUCGAGAGGAUUGAGCC	: :.::: ::::::::.:::	UACCCGAUCGAGUCGAAGAUUCCA	Cleavage	1
ghr-miR7495a	GbTLP5D.3	4	12.284	1	21	386	406	UUACUUUAGAUGUCUCCUUCA	:.::: : ::::::: :::	AAAGGGAUAAAUCUAAAUUAA	Cleavage	1
ghr-miR7495a	GbTLP5A.3	4	12.526	1	21	386	406	UUACUUUAGAUGUCUCCUUCA	:.::: : ::::::: :::	AAAGGGAUAAAUCUAAAUUAA	Cleavage	1
ghr-miR7495b	GbTLP5D.3	4	12.284	1	21	386	406	UUACUUUAGAUGUCUCCUUCA	:.::: : ::::::: :::	AAAGGGAUAAAUCUAAAUUAA	Cleavage	1
ghr-miR7495b	GbTLP5A.3	4	12.526	1	21	386	406	UUACUUUAGAUGUCUCCUUCA	:.::: : ::::::: :::	AAAGGGAUAAAUCUAAAUUAA	Cleavage	1
gra-miR1446	GbTLP2D.1	4	23.088	1	21	428	448	AACUCUCUCCCUCAAAGGCUA	:: :.: ::::::::::.::	UACCUUCUGAGGGAGAGGGUG	Cleavage	1
gra-miR7492e	GbTLP2A.1	4	7.131	1	19	1	19	CCAUGAUCUUUAGCGGCGU	:.:.: ::.:::::.:::	AUGUCACUGAAGAUUAUGA	Cleavage	1
gra-miR7492e	GbTLP2D.1	4	6.648	1	19	1	19	CCAUGAUCUUUAGCGGCGU	:.:.: ::.:::::.:::	AUGUCACUGAAGAUUAUGA	Cleavage	1
gra-miR7492f	GbTLP2A.1	4	7.131	1	19	1	19	CCAUGAUCUUUAGCGGCGU	:.:.: ::.:::::.:::	AUGUCACUGAAGAUUAUGA	Cleavage	1
gra-miR7492f	GbTLP2D.1	4	6.648	1	19	1	19	CCAUGAUCUUUAGCGGCGU	:.:.: ::.:::::.:::	AUGUCACUGAAGAUUAUGA	Cleavage	1
gra-miR7494e	GbTLP2A.1	4	7.131	1	19	1	19	UCGUGAUCUUUAGCGGUGU	:...: ::.:::::.:.::	AUGUCACUGAAGAUUAUGA	Cleavage	1
gra-miR7494e	GbTLP2D.1	4	6.648	1	19	1	19	UCGUGAUCUUUAGCGGUGU	:...: ::.:::::.:.::	AUGUCACUGAAGAUUAUGA	Cleavage	1
gra-miR7494f	GbTLP2A.1	4	7.131	1	19	1	19	UCGUGAUCUUUAGCGGUGU	:...: ::.:::::.:.::	AUGUCACUGAAGAUUAUGA	Cleavage	1
gra-miR7494f	GbTLP2D.1	4	6.648	1	19	1	19	UCGUGAUCUUUAGCGGUGU	:...: ::.:::::.:.::	AUGUCACUGAAGAUUAUGA	Cleavage	1
gra-miR7584e	GbTLP2A.1	4	16.768	1	21	554	574	AGGAGUUAGAUUGUAUUUUAU	.:::: :: ..:::::::..:	GUAAACUAAGGUCUAACUUUU	Cleavage	1
gra-miR7584e	GbTLP2D.1	4	16.81	1	21	554	574	AGGAGUUAGAUUGUAUUUUAU	.:::: :: ..:::::::..:	GUAAACUAAGGUCUAACUUUU	Cleavage	1
gra-miR8649	GbTLP5D.1	4	16.9	1	24	482	505	ACACUGUGGAAGUGGAUCUCUCUC	::: :.:::: ::::: ::	CCCGUAGAACUACUUGCACAGAGU	Cleavage	1
gra-miR8649	GbTLP5A.1	4	16.546	1	24	404	427	ACACUGUGGAAGUGGAUCUCUCUC	::: :.:::: ::::: ::	CCCGUAGAACUACUUGCACAGAGU	Cleavage	1
gra-miR8673	GbTLP2D.3	4	14.876	1	24	406	429	AAGAUAUGUAAACCUUGAGGGCUA	:::: : ::::::::::	GACAGAACAAGUUCUACAUAUCUU	Translation	1
gra-miR8673	GbTLP2A.1	4	16.586	1	24	388	411	AAGAUAUGUAAACCUUGAGGGCUA	::: :: ::::::::::	GACAGAGCAACGUCUACAUAUCUU	Translation	1
gra-miR8673	GbTLP2D.1	4	17.692	1	24	388	411	AAGAUAUGUAAACCUUGAGGGCUA	::: :: ::::::::::	GACAGAGCAACGUCUACAUAUCUU	Translation	1
gra-miR8695	GbTLP6A.2	4	18.194	1	21	506	526	AGGAUGUAAAAGAAUAGGUGA	.::. :::.: :::.:::.:	GUACUGAUUUUGUUAUAUCUU	Translation	1
gra-miR8695	GbTLP6D.2	4	16.198	1	21	506	526	AGGAUGUAAAAGAAUAGGUGA	.::. :::.: :::.:::.:	GUACUGAUUUUGUUAUAUCUU	Translation	1
gra-miR8706a	GbTLP6A.2	4	18.916	1	24	82	105	AGUUUUAGGAUUGAUUUGAUGAAA	::: ::.::::: .::.::	CAAGCUCAUAUUAAUCCAGAAGCU	Cleavage	1
gra-miR8706b	GbTLP6A.2	4	18.916	1	24	82	105	AGUUUUAGGAUUGAUUUGAUGAAA	::: ::.::::: .::.::	CAAGCUCAUAUUAAUCCAGAAGCU	Cleavage	1
gra-miR8741	GbTLP7D.1	4	14.967	1	21	936	956	UAGCACUGAAGAUGAUGAUGG	::: : :::.: :::::::.	GCAUGAACAUUUACAGUGCUG	Cleavage	1
gra-miR8741	GbTLP7A.3	4	12.818	1	21	921	941	UAGCACUGAAGAUGAUGAUGG	::: : :::.: :::::::.	GCAUGAACAUUUACAGUGCUG	Cleavage	1
gra-miR8741	GbTLP7A.1	4	14.975	1	21	912	932	UAGCACUGAAGAUGAUGAUGG	::: : :::.: :::::::.	GCAUGAACAUUUACAGUGCUG	Cleavage	1
gra-miR8743b	GbTLP6A.3	4	9.464	1	24	170	192	UUUGGAAAGUUAUAAAAUGGUCAU	::::::: ::.:::...::	CUUCGCAUUUUA-AAUUUUUUGAA	Cleavage	1
gra-miR8759	GbTLP7A.1	4	22.719	1	21	1061	1081	UGGUGGAAGUAUUGUGCCCGG	..::: :..:::: :.:::::	UUGGGGAUGAUACAUUCACCA	Cleavage	1
gra-miR8759	GbTLP7D.1	4	21.086	1	21	1085	1105	UGGUGGAAGUAUUGUGCCCGG	..::: :..:::: :.:::::	UUGGGGAUGAUACAUUCACCA	Cleavage	1
gra-miR8759	GbTLP7A.3	4	18.948	1	21	1067	1087	UGGUGGAAGUAUUGUGCCCGG	::: :..:::: :.:::::	UAGGGGAUGAUACAUUCACCA	Cleavage	1
gra-miR8759	GbTLP7D.3	4	15.697	1	21	1067	1087	UGGUGGAAGUAUUGUGCCCGG	::: :..:::: :.:::::	UAGGGGAUGAUACAUUCACCA	Cleavage	1
gra-miR8762e	GbTLP5D.1	4	15.286	1	24	1155	1178	UUUUUAACUUUACUGACAUGGCAU	::: :..::::::::..:::	UCUCCAGUUUGGUAAAGUUGGAAA	Cleavage	1
gra-miR8767c	GbTLP5A.1	4	15.919	1	21	1080	1100	UUUUCAACUCUGCCAAGCAAU	:.::::.: :::::..::	CCAGUUUGGUAAAGUUGGGAA	Translation	1
gra-miR8771a	GbTLP6D.3	4	17.215	1	21	867	887	GGAUUGUCGUUAGGGAGGUAA	:..:::::.:.:: .::::	AAAUUUCCCUGAUGAGGAUCC	Cleavage	1
gra-miR8771b	GbTLP6D.3	4	17.215	1	21	867	887	GGAUUGUCGUUAGGGAGGUAA	:..:::::.:.:: .::::	AAAUUUCCCUGAUGAGGAUCC	Cleavage	1
gra-miR8779	GbTLP11A	4	12.634	1	23	862	884	UUUGAUCUAACGUACAGAGACUA	:::: : ::::::::::	UCACUGCUGUUCUUUAGAUCAAA	Translation	1
gra-miR8779	GbTLP11D	4	13.302	1	23	862	884	UUUGAUCUAACGUACAGAGACUA	:::: : ::::::::::	UCACUGCUGUUCUUUAGAUCAAA	Translation	1
