# Supplementary material for: Genome-Wide Identification and Evolutionary Analysis of Gossypium Tubby-Like Protein (TLP) Gene Family and Expression Analyses During Salt and Drought Stress
Source: Front Plant Sci. 2021 Jul 21;12:667929. doi: 10.3389/fpls.2021.667929 (PMC8335595; doi:10.3389/fpls.2021.667929)
Supplement: Supplementary Table 9 — Distribution of cis-regulatory elements in the promoter regions of GhTLP genes and their annotations. [file Table_9.xlsx]

## Sheet: Sheet1
Table S7. Distribution of cis-elements in the promoter regions of GhTLP genes
Name	Abiotic stress responsive elements																										Biotic stress responsive elements	Hormone responsive elements													Others
	TC-rich repeats	LTR	MBS	MYB	MYC	4cl-CMA2b	AAAC-motif	ACE	AE-box	AT1-motif	ATC-motif	ATCT-motif	Box 4	Box II	chs-CMA1a	GA-motif	Gap-box	GATA-motif	G-box	GT1-motif	I-box	LAMP-element	MRE	Sp1	TCCC-motif	TCT-motif	WUN-motif	ABRE	AuxRE	AuxRR-core	CGTCA-motif	ERE	GARE-motif	MBSI	P-box	TATC-box	TCA-element	TGA-box	TGACG-motif	TGA-element	A-box	ARE	AT-rich element	Sum
GhTLP2A.1		1	1	6	3				1										1	1						1					2				2				2		1	1		23
GhTLP2A.2	2	2	1	6	4							1	14				1		2	6	1					1					2				2				2			3		50
GhTLP2A.3			1	5	4								3						11		1			1			1	2			2	5							2			2	1	41
GhTLP2D.1	1			3	2								4				1	2	3	5	1							7			3						2		3			1	1	39
GhTLP2D.2	1	1		6	8					1		1	13				1	1	1	11	1						1	3				5					1				1	3		60
GhTLP2D.3	1	1	1	5	5								3			1			10							1		2			1	4							1			4		40
GhTLP2D.4		1	1	11	4					1		1	1						1	3							1	7			5	1			1		1		5			1		46
GhTLP5A.1			2	8	6								3					2	2	1	1	1			1	1	2	1				5			1		1					1		39
GhTLP5A.2			1	1	1					1			6							1	1		2					2		1	1						2		1			3		24
GhTLP5D.1					3								7		1				1								1					4				1				1	1	1		21
GhTLP5D.2		1	1	8	5								3					2	2		1	1			1	1	3	2			1	9							1			1		43
GhTLP5D.3	1		2	3	3				1				1			1			3					2		1		2		1	1						2	1	1			2	1	29
GhTLP6A.1			1	4	6							1	4		2			1	2	3	2		1				1	4			1	4		1					1		1	2		42
GhTLP6A.2		1		3	4			1	1			1	7		1				1	3						2	3	3		1	3	2							3			1		41
GhTLP6A.3		1			3				1				10						2	1	1							2	1		3	5			1		1		3	1				36
GhTLP6D.1	2	1	2	6	5					1			3					3	2							3		2		1		6										6		43
GhTLP6D.2		4		4	1		1					1	7							1				1			1			1	1						1		1	1		1		27
GhTLP6D.3		3		1	3								4						13	1							1				2	5			1		1		2			1		38
GhTLP7A.1	1	1		5	2					1		2	7		1	1			1	4					1	3		11			7	3	1						7					59
GhTLP7A.2		1	1	1	4					1			4					1	1				1				2	2			1	9					1		1	2		3		36
GhTLP7D.1	1	1	2	6	3	1							4	1					2	1							3	2				7										2		36
GhTLP7D.2	2	1		4									6		2			1	2	2						2		4				3												29
GhTLP7D.3			1	5	3					1			6					1	1	1			1		1		1	2				3	1				2			3		2		35
GhTLP8A		2	2	8	6								4							1		1	1		1		2	1			1	5							1			2	1	39
GhTLP8D				10	1							1	1					1	3	1					1	1					2	2		1			1		2			4		32
GhTLP11A			1						2		1		1					1		1			1					6			2	6					3		2		2	3		32
GhTLP11D		1	1	3									1		1					3	1		1	1		2					1				1		1		1			4		23
GhTLP12A.1		1		3	2			1					1						1	1	1		1			1						2		1			1					1		18
GhTLP12A.2		1		3	1					1			5					1		3			1			2		3		1		2			1							3		28
GhTLP12D.1			1	5	5			1				1	3					1	1								3				1	9					2		1	1		1		36
GhTLP12D.2		1		3	2								3					1	3	1						1	1	1			1				1				1			2		22
GhTLP12D.3		2		4	1					1			7			1		1	2	5	1					1	1	2				4			1							1		35
GhTLP12D.4	1	1		6	4													1	3	3	2		1	1		1	2		1		1	8					1		1	2				40
																																												1182
Summary of annotations of cotton TLPs promoter motifs
cis-element	Annotation	Category
4cl-CMA2b	light responsive element	Abiotic stress responsive elements
AAAC-motif	light responsive element	Abiotic stress responsive elements
ACE	cis-acting element involved in light responsiveness	Abiotic stress responsive elements
AE-box	part of a module for light response	Abiotic stress responsive elements
AT1-motif	part of a light responsive module	Abiotic stress responsive elements
ATC-motif	part of a conserved DNA module involved in light responsiveness	Abiotic stress responsive elements
ATCT-motif	part of a conserved DNA module involved in light responsiveness	Abiotic stress responsive elements
Box 4	part of a conserved DNA module involved in light responsiveness	Abiotic stress responsive elements
Box II	part of a light responsive element	Abiotic stress responsive elements
chs-CMA1a	part of a light responsive element	Abiotic stress responsive elements
GA-motif	part of a light responsive element	Abiotic stress responsive elements
Gap-box	part of a light responsive element	Abiotic stress responsive elements
GATA-motif	part of a light responsive element	Abiotic stress responsive elements
G-box	cis-acting regulatory element involved in light responsiveness	Abiotic stress responsive elements
GT1-motif	light responsive element	Abiotic stress responsive elements
I-box	part of a light responsive element	Abiotic stress responsive elements
LAMP-element	part of a light responsive element	Abiotic stress responsive elements
LTR	cis-acting element involved in low-temperature responsiveness	Abiotic stress responsive elements
MBS	MYB binding site involved in drought-inducibility	Abiotic stress responsive elements
MRE	MYB binding site involved in light responsiveness	Abiotic stress responsive elements
MYB	promoted the ABA-induced expression	Abiotic stress responsive elements
MYC	promoted the ABA-induced expression	Abiotic stress responsive elements
Sp1	light responsive element	Abiotic stress responsive elements
TCCC-motif	part of a light responsive element	Abiotic stress responsive elements
TC-rich repeats	cis-acting element involved in defense and stress responsiveness	Abiotic stress responsive elements
TCT-motif	part of a light responsive element	Abiotic stress responsive elements
WUN-motif	wound-responsive element	Biotic stress responsive elements
ABRE	cis-acting element involved in the abscisic acid responsiveness	Hormone responsive elements
AuxRE	part of an auxin-responsive element	Hormone responsive elements
AuxRR-core	cis-acting regulatory element involved in auxin responsiveness	Hormone responsive elements
CGTCA-motif	cis-acting regulatory element involved in the MeJA-responsiveness	Hormone responsive elements
ERE	an ethylene-responsive element	Hormone responsive elements
GARE-motif	gibberellin-responsive element	Hormone responsive elements
MBSI	MYB binding site involved in flavonoid biosynthetic genes regulation	Hormone responsive elements
P-box	gibberellin-responsive element	Hormone responsive elements
TATC-box	cis-acting element involved in gibberellin-responsiveness	Hormone responsive elements
TCA-element	cis-acting element involved in salicylic acid responsiveness	Hormone responsive elements
TGA-box	part of an auxin-responsive element	Hormone responsive elements
TGACG-motif	cis-acting regulatory element involved in the MeJA-responsiveness	Hormone responsive elements
TGA-element	auxin-responsive element	Hormone responsive elements
A-box	cis-acting regulatory element	Others
ARE	cis-acting regulatory element essential for the anaerobic induction	Others
AT-rich element	binding site of AT-rich DNA binding protein (ATBP-1)	Others
